# Supplementary material for: Bioorthogonal in situ assembly of nanomedicines as drug depots for extracellular drug delivery
Source: Nat Commun. 2022 Apr 19;13:2038. doi: 10.1038/s41467-022-29693-8 (PMC9018704; doi:10.1038/s41467-022-29693-8)
Supplement: Supplementary file 8 — Source data [file 41467_2022_29693_MOESM8_ESM.xlsx]

## Sheet: Fig. 2
Fig. 2a	D-NP		Fig. 2b	C-NP		Fig. 2e	Size (nm)							Fig. 2g					Fig. 2h
Diameter (nm)	Intensity		Diameter (nm)	Intensity			pH 7.4			pH 6.5					pH 6.5	pH 7.4			Time (min)	D-NP	C-NP	D-NP/C-NP
0.4	0		0.4	0		0	81.69	79.9	76.84	82.33	87.16	78.93		Wavelength (nm)	Fluorescence intensity (arb. units.)				28	-0.04555	-0.00581	0.010774
0.463	0		0.463	0		0.5	84.29	77.84	79.86	113.8	126.83	133.36		385	349	47			28.0033	-0.04555	-0.00581	0.010774
0.536	0		0.536	0		1	83.21	76.48	88.9	363.7	358.21	390.4		390	479	108			28.0067	-0.04555	-0.00581	0.010774
0.621	0		0.621	0		2	86.3	82.1	91.82	887.17	863.21	893.64		395	591	168			28.01	-0.04555	-0.00581	0.010774
0.719	0		0.719	0		4	98.36	103.12	92.5	1492.56	1422.26	1566.5		400	706	246			28.0133	-0.04555	-0.00581	0.010774
0.833	0		0.833	0		8	106.31	84.9	106.46	1877.3	1643.16	1793.9		405	744	290			28.0167	-0.04555	-0.00581	0.010774
0.965	0		0.965	0		12	103.91	106.98	112.21	2279.85	2145.61	2249.4		410	772	334			28.02	-0.04555	-0.00581	0.010774
1.12	0		1.12	0		24	109.58	101.89	95.1	2554.77	2536.64	2744.36		415	805	366			28.0233	-0.04555	-0.00581	0.010774
1.29	0		1.29	0										420	817	400			28.0267	-0.04555	-0.00581	0.010774
1.5	0		1.5	0										425	823	434			28.03	-0.04555	-0.00581	0.010774
1.74	0		1.74	0										430	831	486			28.0333	-0.04555	-0.00581	0.010774
2.01	0		2.01	0										435	850	532			28.0367	-0.04555	-0.00581	0.010774
2.33	0		2.33	0										440	882	602			28.04	-0.04555	-0.00581	0.010774
2.7	0		2.7	0										445	918	692			28.0433	-0.04555	-0.00581	0.010774
3.12	0		3.12	0										450	958	794			28.0467	-0.04555	-0.00508	0.010774
3.62	0		3.62	0										455	1021	933			28.05	-0.04555	-0.00581	0.011753
4.19	0		4.19	0										460	1092	1033			28.0533	-0.04555	-0.00581	0.011753
4.85	0		4.85	0										465	1160	1153			28.0567	-0.04555	-0.00581	0.011753
5.61	0		5.61	0										470	1199	1223			28.06	-0.04555	-0.00508	0.011753
6.5	0		6.5	0										475	1226	1296			28.0633	-0.04555	-0.00581	0.011753
7.53	0		7.53	0										480	1238	1303			28.0667	-0.04555	-0.00581	0.011753
8.72	0		8.72	0										485	1220	1304			28.07	-0.04555	-0.00508	0.011753
10.1	0		10.1	0										490	1163	1285			28.0733	-0.04555	-0.00508	0.011753
11.7	0		11.7	0										495	1105	1218			28.0767	-0.04555	-0.00508	0.011753
13.5	0		13.5	0										500	1028	1154			28.08	-0.04555	-0.00508	0.011753
15.7	0		15.7	0										505	952	1050			28.0833	-0.04555	-0.00508	0.011753
18.2	0		18.2	0										510	847	948			28.0867	-0.04555	-0.00508	0.011753
21	0		21	0										515	763	848			28.09	-0.04555	-0.00508	0.011753
24.4	0		24.4	0										520	668	746			28.0933	-0.04555	-0.00508	0.011753
28.2	0		28.2	0										525	595	645			28.0967	-0.04555	-0.00508	0.011753
32.7	0.918		32.7	1.11										530	519	565			28.1	-0.04555	-0.00508	0.011753
37.8	3.55		37.8	4.86										535	439	476			28.1033	-0.04555	-0.00508	0.011753
43.8	7.21		43.8	9.97										540	384	399			28.1067	-0.04555	-0.00508	0.011753
50.7	10.8		50.7	14.5										545	321	344			28.11	-0.04555	-0.00508	0.011753
58.8	13.5		58.8	17.1										550	291	282			28.1133	-0.04555	-0.00508	0.011753
68.1	14.6		68.1	17										555	248	229			28.1167	-0.04555	-0.00508	0.011753
78.8	14.2		78.8	14.6										560	196	185			28.12	-0.04555	-0.00508	0.011753
91.3	12.4		91.3	10.7										565	171	155			28.1233	-0.04555	-0.00581	0.011753
106	9.74		106	6.44										570	128	111			28.1267	-0.04555	-0.00581	0.011753
122	6.77		122	2.87										575	114	71			28.13	-0.04555	-0.00581	0.011753
142	4		142	0.705										580	93	49			28.1333	-0.04555	-0.00581	0.011753
164	1.85		164	0										585	71	27			28.1367	-0.04555	-0.00581	0.011753
190	0.521		190	0										590	55	5			28.14	-0.04555	-0.00581	0.011753
220	0		220	0										595	34	-13			28.1433	-0.04555	-0.00581	0.011753
255	0		255	0										600	21	-29			28.1467	-0.04555	-0.00581	0.011753
295	0		295	0															28.15	-0.04555	-0.00581	0.011753
342	0		342	0															28.1533	-0.04555	-0.00581	0.011753
396	0		396	0															28.1567	-0.04555	-0.00581	0.011753
459	0		459	0															28.16	-0.04555	-0.00581	0.011753
531	0		531	0															28.1633	-0.04555	-0.00581	0.011753
615	0		615	0															28.1667	-0.04555	-0.00581	0.011753
712	0		712	0															28.17	-0.04555	-0.00581	0.011753
825	0		825	0															28.1733	-0.04555	-0.00581	0.011753
955	0		955	0															28.1767	-0.04555	-0.00581	0.011753
1110	0		1110	0															28.18	-0.04555	-0.00581	0.011753
1280	0		1280	0															28.1833	-0.04555	-0.00508	0.011753
1480	0		1480	0															28.1867	-0.04555	-0.00508	0.011753
1720	0		1720	0															28.19	-0.04555	-0.00508	0.011753
1990	0		1990	0															28.1933	-0.04555	-0.00508	0.011753
2300	0		2300	0															28.1967	-0.04555	-0.00508	0.011753
2670	0		2670	0															28.2	-0.04555	-0.00508	0.011753
3090	0		3090	0															28.2033	-0.04555	-0.00508	0.011753
3580	0		3580	0															28.2067	-0.04555	-0.00508	0.011753
4150	0		4150	0															28.21	-0.04555	-0.00508	0.011753
4800	0		4800	0															28.2133	-0.04555	-0.00508	0.011753
5560	0		5560	0															28.2167	-0.04555	-0.00508	0.011753
6440	0		6440	0															28.22	-0.04555	-0.00508	0.011753
7460	0		7460	0															28.2233	-0.04555	-0.00508	0.011753
8630	0		8630	0															28.2267	-0.04555	-0.00508	0.011753
																			28.23	-0.04555	-0.00508	0.011753
																			28.2333	-0.04555	-0.00508	0.011753
																			28.2367	-0.04555	-0.00508	0.011753
																			28.24	-0.04555	-0.00508	0.011753
																			28.2433	-0.04555	-0.00508	0.011753
																			28.2467	-0.04555	-0.00508	0.011753
																			28.25	-0.04555	-0.00581	0.012732
																			28.2533	-0.04555	-0.00581	0.012732
																			28.2567	-0.04555	-0.00581	0.012732
																			28.26	-0.04555	-0.00581	0.012732
																			28.2633	-0.04555	-0.00581	0.012732
																			28.2667	-0.04555	-0.00581	0.012732
																			28.27	-0.04555	-0.00581	0.012732
																			28.2733	-0.04555	-0.00581	0.012732
																			28.2767	-0.04555	-0.00581	0.012732
																			28.28	-0.04555	-0.00581	0.012732
																			28.2833	-0.04555	-0.00581	0.012732
																			28.2867	-0.04555	-0.00581	0.012732
																			28.29	-0.04555	-0.00581	0.012732
																			28.2933	-0.04555	-0.00581	0.012732
																			28.2967	-0.04555	-0.00581	0.012732
																			28.3	-0.04555	-0.00581	0.012732
																			28.3033	-0.04555	-0.00581	0.012732
																			28.3067	-0.04555	-0.00581	0.012732
																			28.31	-0.04555	-0.00581	0.012732
																			28.3133	-0.04555	-0.00581	0.012732
																			28.3167	-0.04555	-0.00581	0.012732
																			28.32	-0.04555	-0.00581	0.012732
																			28.3233	-0.04555	-0.00581	0.012732
																			28.3267	-0.04555	-0.00581	0.012732
																			28.33	-0.04555	-0.00581	0.012732
																			28.3333	-0.04555	-0.00581	0.012732
																			28.3367	-0.04555	-0.00581	0.012732
																			28.34	-0.04555	-0.00581	0.012732
																			28.3433	-0.04555	-0.00581	0.012732
																			28.3467	-0.04555	-0.00581	0.013712
																			28.35	-0.04555	-0.00581	0.013712
																			28.3533	-0.04555	-0.00581	0.013712
																			28.3567	-0.04555	-0.00581	0.013712
																			28.36	-0.04555	-0.00581	0.013712
																			28.3633	-0.04555	-0.00581	0.013712
																			28.3667	-0.04555	-0.00581	0.013712
																			28.37	-0.04555	-0.00581	0.013712
																			28.3733	-0.04555	-0.00581	0.013712
																			28.3767	-0.04555	-0.00581	0.013712
																			28.38	-0.04555	-0.00581	0.013712
																			28.3833	-0.04555	-0.00581	0.013712
																			28.3867	-0.04555	-0.00581	0.013712
																			28.39	-0.04555	-0.00581	0.013712
																			28.3933	-0.04555	-0.00581	0.013712
																			28.3967	-0.04555	-0.00581	0.013712
																			28.4	-0.04555	-0.00581	0.013712
																			28.4033	-0.04555	-0.00581	0.013712
																			28.4067	-0.04555	-0.00581	0.013712
																			28.41	-0.04555	-0.00581	0.013712
																			28.4133	-0.04555	-0.00581	0.013712
																			28.4167	-0.04555	-0.00581	0.013712
																			28.42	-0.04555	-0.00508	0.013712
																			28.4233	-0.04555	-0.00508	0.013712
																			28.4267	-0.04555	-0.00508	0.013712
																			28.43	-0.04555	-0.00508	0.013712
																			28.4333	-0.04555	-0.00508	0.013712
																			28.4367	-0.04555	-0.00508	0.013712
																			28.44	-0.04555	-0.00508	0.013712
																			28.4433	-0.04555	-0.00581	0.013712
																			28.4467	-0.04555	-0.00581	0.013712
																			28.45	-0.04555	-0.00581	0.013712
																			28.4533	-0.04555	-0.00508	0.013712
																			28.4567	-0.04555	-0.00508	0.014691
																			28.46	-0.04555	-0.00508	0.014691
																			28.4633	-0.04555	-0.00508	0.014691
																			28.4667	-0.04555	-0.00508	0.014691
																			28.47	-0.04555	-0.00508	0.014691
																			28.4733	-0.04555	-0.00508	0.014691
																			28.4767	-0.04555	-0.00508	0.014691
																			28.48	-0.04555	-0.00508	0.014691
																			28.4833	-0.04555	-0.00508	0.014691
																			28.4867	-0.04555	-0.00508	0.014691
																			28.49	-0.04555	-0.00508	0.014691
																			28.4933	-0.04555	-0.00508	0.014691
																			28.4967	-0.04555	-0.00508	0.014691
																			28.5	-0.04555	-0.00508	0.014691
																			28.5033	-0.04555	-0.00508	0.014691
																			28.5067	-0.04555	-0.00508	0.014691
																			28.51	-0.04555	-0.00508	0.014691
																			28.5133	-0.04555	-0.00508	0.014691
																			28.5167	-0.04555	-0.00508	0.014691
																			28.52	-0.04555	-0.00508	0.014691
																			28.5233	-0.04555	-0.00508	0.01567
																			28.5267	-0.04661	-0.00508	0.01567
																			28.53	-0.04555	-0.00508	0.01567
																			28.5333	-0.04555	-0.00508	0.01567
																			28.5367	-0.04555	-0.00508	0.01567
																			28.54	-0.04555	-0.00508	0.01567
																			28.5433	-0.04661	-0.00508	0.01567
																			28.5467	-0.04555	-0.00508	0.01567
																			28.55	-0.04555	-0.00508	0.01567
																			28.5533	-0.04661	-0.00508	0.01567
																			28.5567	-0.04661	-0.00508	0.01567
																			28.56	-0.04661	-0.00508	0.01567
																			28.5633	-0.04661	-0.00508	0.01567
																			28.5667	-0.04661	-0.00508	0.01567
																			28.57	-0.04661	-0.00508	0.01567
																			28.5733	-0.04661	-0.00508	0.01567
																			28.5767	-0.04661	-0.00508	0.01567
																			28.58	-0.04661	-0.00508	0.016649
																			28.5833	-0.04661	-0.00508	0.016649
																			28.5867	-0.04661	-0.00508	0.016649
																			28.59	-0.04555	-0.00508	0.016649
																			28.5933	-0.04661	-0.00508	0.016649
																			28.5967	-0.04661	-0.00508	0.016649
																			28.6	-0.04661	-0.00508	0.016649
																			28.6033	-0.04661	-0.00508	0.016649
																			28.6067	-0.04661	-0.00508	0.016649
																			28.61	-0.04661	-0.00508	0.016649
																			28.6133	-0.04661	-0.00508	0.016649
																			28.6167	-0.04661	-0.00508	0.016649
																			28.62	-0.04661	-0.00508	0.016649
																			28.6233	-0.04661	-0.00508	0.016649
																			28.6267	-0.04661	-0.00508	0.016649
																			28.63	-0.04555	-0.00508	0.016649
																			28.6333	-0.04661	-0.00508	0.016649
																			28.6367	-0.04661	-0.00508	0.016649
																			28.64	-0.04661	-0.00508	0.016649
																			28.6433	-0.04661	-0.00508	0.016649
																			28.6467	-0.04661	-0.00508	0.016649
																			28.65	-0.04555	-0.00508	0.016649
																			28.6533	-0.04555	-0.00508	0.016649
																			28.6567	-0.04555	-0.00508	0.017631
																			28.66	-0.04555	-0.00508	0.017631
																			28.6633	-0.04555	-0.00508	0.017631
																			28.6667	-0.04555	-0.00508	0.017631
																			28.67	-0.04555	-0.00508	0.017631
																			28.6733	-0.04555	-0.00508	0.017631
																			28.6767	-0.04661	-0.00508	0.017631
																			28.68	-0.04555	-0.00508	0.017631
																			28.6833	-0.04555	-0.00508	0.017631
																			28.6867	-0.04555	-0.00508	0.017631
																			28.69	-0.04555	-0.00508	0.017631
																			28.6933	-0.04555	-0.00508	0.017631
																			28.6967	-0.04555	-0.00508	0.017631
																			28.7	-0.04661	-0.00508	0.017631
																			28.7033	-0.04661	-0.00508	0.017631
																			28.7067	-0.04661	-0.00508	0.017631
																			28.71	-0.04555	-0.00508	0.017631
																			28.7133	-0.04661	-0.00508	0.017631
																			28.7167	-0.04555	-0.00508	0.017631
																			28.72	-0.04555	-0.00508	0.017631
																			28.7233	-0.04661	-0.00508	0.017631
																			28.7267	-0.04661	-0.00508	0.017631
																			28.73	-0.04661	-0.00508	0.01861
																			28.7333	-0.04661	-0.00508	0.01861
																			28.7367	-0.04661	-0.00508	0.01861
																			28.74	-0.04661	-0.00508	0.01861
																			28.7433	-0.04661	-0.00508	0.01861
																			28.7467	-0.04661	-0.00508	0.01861
																			28.75	-0.04661	-0.00508	0.01861
																			28.7533	-0.04661	-0.00508	0.01861
																			28.7567	-0.04661	-0.00508	0.01861
																			28.76	-0.04661	-0.00508	0.01861
																			28.7633	-0.04555	-0.00508	0.01861
																			28.7667	-0.04555	-0.00508	0.01861
																			28.77	-0.04555	-0.00508	0.01861
																			28.7733	-0.04555	-0.00508	0.01861
																			28.7767	-0.04555	-0.00508	0.01861
																			28.78	-0.04555	-0.00508	0.01861
																			28.7833	-0.04555	-0.00508	0.01861
																			28.7867	-0.04555	-0.00508	0.019589
																			28.79	-0.04555	-0.00508	0.019589
																			28.7933	-0.04555	-0.00508	0.019589
																			28.7967	-0.04555	-0.00508	0.019589
																			28.8	-0.04555	-0.00508	0.019589
																			28.8033	-0.04555	-0.00508	0.019589
																			28.8067	-0.04555	-0.00508	0.019589
																			28.81	-0.04555	-0.00508	0.019589
																			28.8133	-0.04555	-0.00508	0.019589
																			28.8167	-0.04555	-0.00508	0.019589
																			28.82	-0.04555	-0.00508	0.019589
																			28.8233	-0.04555	-0.00508	0.019589
																			28.8267	-0.04555	-0.00508	0.019589
																			28.83	-0.04555	-0.00508	0.019589
																			28.8333	-0.04555	-0.00508	0.019589
																			28.8367	-0.04555	-0.00508	0.019589
																			28.84	-0.04555	-0.00508	0.020569
																			28.8433	-0.04555	-0.00508	0.020569
																			28.8467	-0.04555	-0.00508	0.020569
																			28.85	-0.04555	-0.00508	0.020569
																			28.8533	-0.04555	-0.00508	0.020569
																			28.8567	-0.04555	-0.00508	0.020569
																			28.86	-0.04555	-0.00508	0.020569
																			28.8633	-0.04555	-0.00508	0.020569
																			28.8667	-0.04555	-0.00508	0.020569
																			28.87	-0.04555	-0.00508	0.020569
																			28.8733	-0.04555	-0.00508	0.020569
																			28.8767	-0.04661	-0.00508	0.020569
																			28.88	-0.04555	-0.00508	0.020569
																			28.8833	-0.04555	-0.00508	0.020569
																			28.8867	-0.04555	-0.00508	0.020569
																			28.89	-0.04555	-0.00508	0.021548
																			28.8933	-0.04555	-0.00508	0.021548
																			28.8967	-0.04555	-0.00508	0.021548
																			28.9	-0.04555	-0.00508	0.021548
																			28.9033	-0.04555	-0.00508	0.021548
																			28.9067	-0.04555	-0.00508	0.021548
																			28.91	-0.04555	-0.00508	0.021548
																			28.9133	-0.04555	-0.00508	0.021548
																			28.9167	-0.04555	-0.00508	0.021548
																			28.92	-0.04555	-0.00508	0.021548
																			28.9233	-0.04555	-0.00508	0.021548
																			28.9267	-0.04555	-0.00508	0.022527
																			28.93	-0.04555	-0.00508	0.022527
																			28.9333	-0.04555	-0.00508	0.022527
																			28.9367	-0.04555	-0.00508	0.022527
																			28.94	-0.04555	-0.00508	0.022527
																			28.9433	-0.04555	-0.00508	0.022527
																			28.9467	-0.04555	-0.00508	0.022527
																			28.95	-0.04555	-0.00508	0.022527
																			28.9533	-0.04555	-0.00508	0.022527
																			28.9567	-0.04555	-0.00508	0.022527
																			28.96	-0.04555	-0.00508	0.022527
																			28.9633	-0.04555	-0.00508	0.022527
																			28.9667	-0.04555	-0.00508	0.022527
																			28.97	-0.04555	-0.00508	0.023506
																			28.9733	-0.04555	-0.00508	0.023506
																			28.9767	-0.04555	-0.00508	0.023506
																			28.98	-0.04555	-0.00508	0.023506
																			28.9833	-0.04555	-0.00508	0.023506
																			28.9867	-0.04555	-0.00508	0.023506
																			28.99	-0.04555	-0.00508	0.023506
																			28.9933	-0.04555	-0.00508	0.023506
																			28.9967	-0.04555	-0.00508	0.023506
																			29	-0.04555	-0.00508	0.023506
																			29.0033	-0.04555	-0.00508	0.023506
																			29.0067	-0.04555	-0.00508	0.023506
																			29.01	-0.04555	-0.00508	0.023506
																			29.0133	-0.04555	-0.00508	0.023506
																			29.0167	-0.04555	-0.00508	0.024486
																			29.02	-0.04555	-0.00508	0.024486
																			29.0233	-0.04555	-0.00508	0.024486
																			29.0267	-0.04555	-0.00508	0.024486
																			29.03	-0.04555	-0.00508	0.024486
																			29.0333	-0.04555	-0.00508	0.024486
																			29.0367	-0.04555	-0.00508	0.024486
																			29.04	-0.04555	-0.00508	0.024486
																			29.0433	-0.04555	-0.00508	0.024486
																			29.0467	-0.04555	-0.00508	0.025465
																			29.05	-0.04555	-0.00508	0.025465
																			29.0533	-0.04555	-0.00508	0.025465
																			29.0567	-0.04555	-0.00508	0.025465
																			29.06	-0.04555	-0.00508	0.025465
																			29.0633	-0.04555	-0.00508	0.025465
																			29.0667	-0.04555	-0.00508	0.025465
																			29.07	-0.04555	-0.00508	0.025465
																			29.0733	-0.04555	-0.00508	0.025465
																			29.0767	-0.04555	-0.00508	0.025465
																			29.08	-0.04555	-0.00508	0.026444
																			29.0833	-0.04555	-0.00508	0.026444
																			29.0867	-0.04555	-0.00508	0.026444
																			29.09	-0.04555	-0.00508	0.026444
																			29.0933	-0.04555	-0.00508	0.026444
																			29.0967	-0.04555	-0.00508	0.026444
																			29.1	-0.04555	-0.00508	0.026444
																			29.1033	-0.04555	-0.00508	0.026444
																			29.1067	-0.04555	-0.00508	0.026444
																			29.11	-0.04555	-0.00508	0.026444
																			29.1133	-0.04555	-0.00508	0.027423
																			29.1167	-0.04555	-0.00508	0.027423
																			29.12	-0.04555	-0.00508	0.027423
																			29.1233	-0.04555	-0.00508	0.027423
																			29.1267	-0.04555	-0.00508	0.027423
																			29.13	-0.04555	-0.00508	0.027423
																			29.1333	-0.04555	-0.00508	0.027423
																			29.1367	-0.04555	-0.00508	0.028403
																			29.14	-0.04555	-0.00508	0.028403
																			29.1433	-0.04555	-0.00508	0.028403
																			29.1467	-0.04555	-0.00508	0.028403
																			29.15	-0.04555	-0.00508	0.028403
																			29.1533	-0.04555	-0.00508	0.028403
																			29.1567	-0.04555	-0.00508	0.028403
																			29.16	-0.04555	-0.00508	0.028403
																			29.1633	-0.04555	-0.00436	0.028403
																			29.1667	-0.04555	-0.00436	0.028403
																			29.17	-0.04449	-0.00436	0.029384
																			29.1733	-0.04449	-0.00436	0.029384
																			29.1767	-0.04449	-0.00436	0.029384
																			29.18	-0.04449	-0.00436	0.029384
																			29.1833	-0.04449	-0.00508	0.029384
																			29.1867	-0.04449	-0.00508	0.029384
																			29.19	-0.04449	-0.00436	0.029384
																			29.1933	-0.04449	-0.00508	0.029384
																			29.1967	-0.04449	-0.00508	0.029384
																			29.2	-0.04555	-0.00508	0.030363
																			29.2033	-0.04555	-0.00436	0.030363
																			29.2067	-0.04555	-0.00436	0.030363
																			29.21	-0.04555	-0.00436	0.030363
																			29.2133	-0.04555	-0.00508	0.030363
																			29.2167	-0.04555	-0.00508	0.030363
																			29.22	-0.04555	-0.00508	0.030363
																			29.2233	-0.04449	-0.00508	0.030363
																			29.2267	-0.04555	-0.00508	0.031342
																			29.23	-0.04555	-0.00508	0.031342
																			29.2333	-0.04555	-0.00436	0.031342
																			29.2367	-0.04555	-0.00436	0.031342
																			29.24	-0.04555	-0.00436	0.031342
																			29.2433	-0.04555	-0.00436	0.031342
																			29.2467	-0.04555	-0.00436	0.031342
																			29.25	-0.04555	-0.00436	0.031342
																			29.2533	-0.04555	-0.00508	0.032322
																			29.2567	-0.04555	-0.00508	0.032322
																			29.26	-0.04555	-0.00508	0.032322
																			29.2633	-0.04555	-0.00436	0.032322
																			29.2667	-0.04555	-0.00436	0.032322
																			29.27	-0.04555	-0.00508	0.032322
																			29.2733	-0.04555	-0.00436	0.033301
																			29.2767	-0.04555	-0.00436	0.033301
																			29.28	-0.04555	-0.00436	0.033301
																			29.2833	-0.04555	-0.00436	0.033301
																			29.2867	-0.04555	-0.00436	0.033301
																			29.29	-0.04555	-0.00436	0.033301
																			29.2933	-0.04555	-0.00436	0.033301
																			29.2967	-0.04555	-0.00436	0.03428
																			29.3	-0.04555	-0.00436	0.03428
																			29.3033	-0.04555	-0.00436	0.03428
																			29.3067	-0.04555	-0.00436	0.03428
																			29.31	-0.04555	-0.00436	0.03428
																			29.3133	-0.04555	-0.00436	0.03428
																			29.3167	-0.04555	-0.00436	0.035259
																			29.32	-0.04555	-0.00436	0.035259
																			29.3233	-0.04555	-0.00436	0.035259
																			29.3267	-0.04555	-0.00436	0.035259
																			29.33	-0.04449	-0.00436	0.035259
																			29.3333	-0.04449	-0.00436	0.035259
																			29.3367	-0.04449	-0.00436	0.036239
																			29.34	-0.04449	-0.00436	0.036239
																			29.3433	-0.04449	-0.00436	0.036239
																			29.3467	-0.04449	-0.00436	0.036239
																			29.35	-0.04449	-0.00436	0.036239
																			29.3533	-0.04449	-0.00436	0.037218
																			29.3567	-0.04449	-0.00436	0.037218
																			29.36	-0.04449	-0.00436	0.037218
																			29.3633	-0.04449	-0.00436	0.037218
																			29.3667	-0.04449	-0.00436	0.037218
																			29.37	-0.04449	-0.00436	0.037218
																			29.3733	-0.04449	-0.00436	0.038197
																			29.3767	-0.04449	-0.00436	0.038197
																			29.38	-0.04555	-0.00436	0.038197
																			29.3833	-0.04555	-0.00436	0.038197
																			29.3867	-0.04449	-0.00436	0.038197
																			29.39	-0.04449	-0.00436	0.039176
																			29.3933	-0.04449	-0.00436	0.039176
																			29.3967	-0.04449	-0.00436	0.039176
																			29.4	-0.04449	-0.00436	0.039176
																			29.4033	-0.04449	-0.00436	0.039176
																			29.4067	-0.04449	-0.00436	0.040156
																			29.41	-0.04449	-0.00436	0.040156
																			29.4133	-0.04449	-0.00436	0.040156
																			29.4167	-0.04449	-0.00436	0.040156
																			29.42	-0.04449	-0.00436	0.040156
																			29.4233	-0.04449	-0.00436	0.041137
																			29.4267	-0.04449	-0.00436	0.041137
																			29.43	-0.04449	-0.00436	0.041137
																			29.4333	-0.04449	-0.00436	0.041137
																			29.4367	-0.04449	-0.00436	0.041137
																			29.44	-0.04449	-0.00436	0.042116
																			29.4433	-0.04449	-0.00436	0.042116
																			29.4467	-0.04449	-0.00436	0.042116
																			29.45	-0.04449	-0.00436	0.042116
																			29.4533	-0.04449	-0.00436	0.042116
																			29.4567	-0.04449	-0.00436	0.043096
																			29.46	-0.04449	-0.00436	0.043096
																			29.4633	-0.04449	-0.00436	0.043096
																			29.4667	-0.04449	-0.00436	0.043096
																			29.47	-0.04449	-0.00436	0.044075
																			29.4733	-0.04449	-0.00436	0.044075
																			29.4767	-0.04449	-0.00436	0.044075
																			29.48	-0.04449	-0.00436	0.044075
																			29.4833	-0.04449	-0.00436	0.044075
																			29.4867	-0.04449	-0.00436	0.045054
																			29.49	-0.04449	-0.00436	0.045054
																			29.4933	-0.04449	-0.00436	0.045054
																			29.4967	-0.04449	-0.00436	0.045054
																			29.5	-0.04449	-0.00436	0.046033
																			29.5033	-0.04449	-0.00436	0.046033
																			29.5067	-0.04449	-0.00436	0.046033
																			29.51	-0.04449	-0.00436	0.046033
																			29.5133	-0.04449	-0.00436	0.047013
																			29.5167	-0.04449	-0.00436	0.047013
																			29.52	-0.04449	-0.00436	0.047013
																			29.5233	-0.04449	-0.00436	0.047013
																			29.5267	-0.04449	-0.00436	0.047992
																			29.53	-0.04449	-0.00436	0.047992
																			29.5333	-0.04449	-0.00436	0.047992
																			29.5367	-0.04449	-0.00436	0.047992
																			29.54	-0.04449	-0.00436	0.048971
																			29.5433	-0.04449	-0.00436	0.048971
																			29.5467	-0.04449	-0.00436	0.048971
																			29.55	-0.04449	-0.00436	0.048971
																			29.5533	-0.04449	-0.00436	0.048971
																			29.5567	-0.04449	-0.00436	0.04995
																			29.56	-0.04449	-0.00436	0.04995
																			29.5633	-0.04449	-0.00436	0.04995
																			29.5667	-0.04449	-0.00436	0.05093
																			29.57	-0.04449	-0.00436	0.05093
																			29.5733	-0.04449	-0.00436	0.05093
																			29.5767	-0.04449	-0.00436	0.05093
																			29.58	-0.04449	-0.00436	0.05093
																			29.5833	-0.04449	-0.00436	0.051911
																			29.5867	-0.04449	-0.00436	0.051911
																			29.59	-0.04449	-0.00436	0.051911
																			29.5933	-0.04449	-0.00436	0.051911
																			29.5967	-0.04449	-0.00436	0.05289
																			29.6	-0.04449	-0.00436	0.05289
																			29.6033	-0.04449	-0.00436	0.05289
																			29.6067	-0.04449	-0.00436	0.053869
																			29.61	-0.04449	-0.00436	0.053869
																			29.6133	-0.04449	-0.00436	0.053869
																			29.6167	-0.04449	-0.00436	0.054849
																			29.62	-0.04449	-0.00436	0.054849
																			29.6233	-0.04449	-0.00436	0.054849
																			29.6267	-0.04449	-0.00436	0.054849
																			29.63	-0.04449	-0.00436	0.055828
																			29.6333	-0.04343	-0.00436	0.055828
																			29.6367	-0.04449	-0.00436	0.055828
																			29.64	-0.04449	-0.00436	0.055828
																			29.6433	-0.04343	-0.00436	0.056807
																			29.6467	-0.04449	-0.00436	0.056807
																			29.65	-0.04449	-0.00436	0.056807
																			29.6533	-0.04449	-0.00436	0.057786
																			29.6567	-0.04449	-0.00436	0.057786
																			29.66	-0.04449	-0.00436	0.057786
																			29.6633	-0.04449	-0.00436	0.058766
																			29.6667	-0.04343	-0.00436	0.058766
																			29.67	-0.04343	-0.00436	0.058766
																			29.6733	-0.04343	-0.00436	0.058766
																			29.6767	-0.04343	-0.00436	0.059745
																			29.68	-0.04343	-0.00436	0.059745
																			29.6833	-0.04343	-0.00436	0.059745
																			29.6867	-0.04343	-0.00508	0.060724
																			29.69	-0.04343	-0.00508	0.060724
																			29.6933	-0.04343	-0.00436	0.060724
																			29.6967	-0.04343	-0.00436	0.061703
																			29.7	-0.04343	-0.00436	0.061703
																			29.7033	-0.04343	-0.00436	0.061703
																			29.7067	-0.04343	-0.00436	0.062683
																			29.71	-0.04343	-0.00436	0.062683
																			29.7133	-0.04343	-0.00436	0.062683
																			29.7167	-0.04449	-0.00436	0.063664
																			29.72	-0.04449	-0.00436	0.063664
																			29.7233	-0.04449	-0.00436	0.063664
																			29.7267	-0.04449	-0.00436	0.064643
																			29.73	-0.04449	-0.00436	0.064643
																			29.7333	-0.04449	-0.00436	0.064643
																			29.7367	-0.04343	-0.00436	0.065623
																			29.74	-0.04343	-0.00436	0.065623
																			29.7433	-0.04343	-0.00436	0.065623
																			29.7467	-0.04343	-0.00436	0.065623
																			29.75	-0.04343	-0.00436	0.066602
																			29.7533	-0.04343	-0.00436	0.066602
																			29.7567	-0.04343	-0.00436	0.067581
																			29.76	-0.04343	-0.00436	0.067581
																			29.7633	-0.04343	-0.00436	0.067581
																			29.7667	-0.04343	-0.00436	0.06856
																			29.77	-0.04343	-0.00436	0.06856
																			29.7733	-0.04343	-0.00436	0.06856
																			29.7767	-0.04343	-0.00436	0.06954
																			29.78	-0.04343	-0.00436	0.06954
																			29.7833	-0.04343	-0.00436	0.06954
																			29.7867	-0.04343	-0.00436	0.070519
																			29.79	-0.04343	-0.00436	0.070519
																			29.7933	-0.04343	-0.00436	0.070519
																			29.7967	-0.04343	-0.00436	0.071498
																			29.8	-0.04343	-0.00436	0.071498
																			29.8033	-0.04343	-0.00436	0.072477
																			29.8067	-0.04343	-0.00436	0.072477
																			29.81	-0.04343	-0.00436	0.072477
																			29.8133	-0.04343	-0.00436	0.073457
																			29.8167	-0.04343	-0.00436	0.073457
																			29.82	-0.04343	-0.00436	0.073457
																			29.8233	-0.04343	-0.00436	0.074436
																			29.8267	-0.04343	-0.00436	0.074436
																			29.83	-0.04343	-0.00436	0.074436
																			29.8333	-0.04343	-0.00436	0.075417
																			29.8367	-0.04343	-0.00436	0.075417
																			29.84	-0.04343	-0.00436	0.076396
																			29.8433	-0.04343	-0.00436	0.076396
																			29.8467	-0.04343	-0.00436	0.076396
																			29.85	-0.04343	-0.00436	0.077376
																			29.8533	-0.04343	-0.00436	0.077376
																			29.8567	-0.04343	-0.00436	0.077376
																			29.86	-0.04343	-0.00436	0.078355
																			29.8633	-0.04343	-0.00436	0.078355
																			29.8667	-0.04343	-0.00436	0.078355
																			29.87	-0.04343	-0.00436	0.079334
																			29.8733	-0.04343	-0.00436	0.079334
																			29.8767	-0.04343	-0.00436	0.080313
																			29.88	-0.04343	-0.00436	0.080313
																			29.8833	-0.04343	-0.00436	0.080313
																			29.8867	-0.04343	-0.00508	0.081293
																			29.89	-0.04343	-0.00436	0.081293
																			29.8933	-0.04343	-0.00436	0.081293
																			29.8967	-0.04343	-0.00436	0.082272
																			29.9	-0.04343	-0.00436	0.082272
																			29.9033	-0.04343	-0.00436	0.083251
																			29.9067	-0.04343	-0.00436	0.083251
																			29.91	-0.04343	-0.00436	0.083251
																			29.9133	-0.04343	-0.00436	0.08423
																			29.9167	-0.04343	-0.00436	0.08423
																			29.92	-0.04343	-0.00436	0.08521
																			29.9233	-0.04343	-0.00436	0.08521
																			29.9267	-0.04343	-0.00508	0.08521
																			29.93	-0.04343	-0.00508	0.086189
																			29.9333	-0.04343	-0.00436	0.086189
																			29.9367	-0.04343	-0.00436	0.08717
																			29.94	-0.04343	-0.00436	0.08717
																			29.9433	-0.04343	-0.00436	0.08717
																			29.9467	-0.04343	-0.00436	0.08815
																			29.95	-0.04343	-0.00436	0.08815
																			29.9533	-0.04343	-0.00436	0.089129
																			29.9567	-0.04343	-0.00436	0.089129
																			29.96	-0.04343	-0.00436	0.089129
																			29.9633	-0.04343	-0.00436	0.090108
																			29.9667	-0.04343	-0.00436	0.090108
																			29.97	-0.04343	-0.00436	0.090108
																			29.9733	-0.04343	-0.00436	0.091087
																			29.9767	-0.04343	-0.00436	0.091087
																			29.98	-0.04343	-0.00436	0.092067
																			29.9833	-0.04343	-0.00436	0.092067
																			29.9867	-0.04343	-0.00436	0.092067
																			29.99	-0.04343	-0.00436	0.093046
																			29.9933	-0.04343	-0.00436	0.093046
																			29.9967	-0.04343	-0.00436	0.094025
																			30	-0.04343	-0.00436	0.094025
																			30.0033	-0.04343	-0.00436	0.095004
																			30.0067	-0.04343	-0.00436	0.095004
																			30.01	-0.04343	-0.00436	0.095984
																			30.0133	-0.04343	-0.00436	0.095984
																			30.0167	-0.04237	-0.00436	0.095984
																			30.02	-0.04237	-0.00436	0.096963
																			30.0233	-0.04237	-0.00436	0.096963
																			30.0267	-0.04237	-0.00436	0.096963
																			30.03	-0.04237	-0.00436	0.097944
																			30.0333	-0.04237	-0.00436	0.097944
																			30.0367	-0.04237	-0.00436	0.098923
																			30.04	-0.04237	-0.00436	0.098923
																			30.0433	-0.04237	-0.00436	0.099903
																			30.0467	-0.04237	-0.00436	0.099903
																			30.05	-0.04237	-0.00436	0.100882
																			30.0533	-0.04237	-0.00436	0.100882
																			30.0567	-0.04343	-0.00436	0.100882
																			30.06	-0.04343	-0.00436	0.101861
																			30.0633	-0.04237	-0.00436	0.101861
																			30.0667	-0.04237	-0.00436	0.10284
																			30.07	-0.04237	-0.00436	0.10284
																			30.0733	-0.04237	-0.00436	0.10284
																			30.0767	-0.04237	-0.00436	0.10382
																			30.08	-0.04237	-0.00436	0.10382
																			30.0833	-0.04237	-0.00436	0.104799
																			30.0867	-0.04237	-0.00436	0.104799
																			30.09	-0.04237	-0.00436	0.105778
																			30.0933	-0.04237	-0.00436	0.105778
																			30.0967	-0.04237	-0.00436	0.105778
																			30.1	-0.04237	-0.00436	0.106757
																			30.1033	-0.04237	-0.00436	0.106757
																			30.1067	-0.04237	-0.00508	0.107737
																			30.11	-0.04237	-0.00508	0.107737
																			30.1133	-0.04237	-0.00436	0.108716
																			30.1167	-0.04237	-0.00436	0.108716
																			30.12	-0.04237	-0.00436	0.109697
																			30.1233	-0.04237	-0.00436	0.109697
																			30.1267	-0.04237	-0.00436	0.110677
																			30.13	-0.04237	-0.00436	0.110677
																			30.1333	-0.04237	-0.00436	0.110677
																			30.1367	-0.04237	-0.00436	0.111656
																			30.14	-0.04237	-0.00436	0.111656
																			30.1433	-0.04237	-0.00436	0.112635
																			30.1467	-0.04237	-0.00436	0.112635
																			30.15	-0.04237	-0.00436	0.113614
																			30.1533	-0.04237	-0.00436	0.113614
																			30.1567	-0.04237	-0.00436	0.114594
																			30.16	-0.04237	-0.00436	0.114594
																			30.1633	-0.04237	-0.00436	0.115573
																			30.1667	-0.04237	-0.00436	0.115573
																			30.17	-0.04237	-0.00436	0.116552
																			30.1733	-0.04237	-0.00436	0.116552
																			30.1767	-0.04237	-0.00436	0.117531
																			30.18	-0.04237	-0.00436	0.117531
																			30.1833	-0.04237	-0.00436	0.118511
																			30.1867	-0.04237	-0.00436	0.118511
																			30.19	-0.04237	-0.00436	0.11949
																			30.1933	-0.04237	-0.00436	0.11949
																			30.1967	-0.04237	-0.00436	0.11949
																			30.2	-0.04237	-0.00436	0.120469
																			30.2033	-0.04237	-0.00436	0.120469
																			30.2067	-0.04237	-0.00436	0.12145
																			30.21	-0.04237	-0.00436	0.12145
																			30.2133	-0.04237	-0.00436	0.12243
																			30.2167	-0.04237	-0.00436	0.12243
																			30.22	-0.04237	-0.00436	0.123409
																			30.2233	-0.04237	-0.00436	0.123409
																			30.2267	-0.04237	-0.00436	0.124388
																			30.23	-0.04237	-0.00436	0.124388
																			30.2333	-0.04237	-0.00436	0.125367
																			30.2367	-0.04237	-0.00436	0.126347
																			30.24	-0.04237	-0.00436	0.126347
																			30.2433	-0.04237	-0.00436	0.127326
																			30.2467	-0.04237	-0.00436	0.127326
																			30.25	-0.04237	-0.00436	0.128305
																			30.2533	-0.04237	-0.00436	0.128305
																			30.2567	-0.04237	-0.00436	0.129284
																			30.26	-0.04237	-0.00436	0.129284
																			30.2633	-0.04237	-0.00436	0.130264
																			30.2667	-0.04237	-0.00436	0.130264
																			30.27	-0.04237	-0.00436	0.131243
																			30.2733	-0.04237	-0.00436	0.131243
																			30.2767	-0.04237	-0.00436	0.132222
																			30.28	-0.04237	-0.00436	0.132222
																			30.2833	-0.04237	-0.00436	0.133204
																			30.2867	-0.04131	-0.00436	0.133204
																			30.29	-0.04237	-0.00436	0.134183
																			30.2933	-0.04237	-0.00436	0.134183
																			30.2967	-0.04131	-0.00436	0.135162
																			30.3	-0.04131	-0.00436	0.135162
																			30.3033	-0.04131	-0.00436	0.136141
																			30.3067	-0.04131	-0.00436	0.137121
																			30.31	-0.04131	-0.00436	0.137121
																			30.3133	-0.04131	-0.00436	0.137121
																			30.3167	-0.04131	-0.00436	0.1381
																			30.32	-0.04131	-0.00436	0.139079
																			30.3233	-0.04131	-0.00436	0.139079
																			30.3267	-0.04131	-0.00436	0.140058
																			30.33	-0.04131	-0.00436	0.140058
																			30.3333	-0.04131	-0.00436	0.141038
																			30.3367	-0.04131	-0.00436	0.141038
																			30.34	-0.04131	-0.00436	0.142017
																			30.3433	-0.04131	-0.00436	0.142017
																			30.3467	-0.04131	-0.00436	0.142996
																			30.35	-0.04131	-0.00436	0.143977
																			30.3533	-0.04131	-0.00436	0.143977
																			30.3567	-0.04131	-0.00436	0.144957
																			30.36	-0.04131	-0.00436	0.144957
																			30.3633	-0.04131	-0.00436	0.145936
																			30.3667	-0.04131	-0.00436	0.146915
																			30.37	-0.04131	-0.00436	0.146915
																			30.3733	-0.04131	-0.00436	0.147895
																			30.3767	-0.04131	-0.00436	0.147895
																			30.38	-0.04131	-0.00436	0.148874
																			30.3833	-0.04131	-0.00436	0.148874
																			30.3867	-0.04131	-0.00436	0.149853
																			30.39	-0.04131	-0.00436	0.150832
																			30.3933	-0.04131	-0.00436	0.150832
																			30.3967	-0.04131	-0.00436	0.151812
																			30.4	-0.04131	-0.00436	0.151812
																			30.4033	-0.04131	-0.00436	0.152791
																			30.4067	-0.04131	-0.00436	0.15377
																			30.41	-0.04131	-0.00436	0.15377
																			30.4133	-0.04131	-0.00436	0.154749
																			30.4167	-0.04131	-0.00436	0.155731
																			30.42	-0.04131	-0.00436	0.155731
																			30.4233	-0.04131	-0.00436	0.15671
																			30.4267	-0.04131	-0.00436	0.15671
																			30.43	-0.04025	-0.00436	0.157689
																			30.4333	-0.04131	-0.00436	0.158668
																			30.4367	-0.04025	-0.00436	0.158668
																			30.44	-0.04025	-0.00436	0.159648
																			30.4433	-0.04025	-0.00436	0.159648
																			30.4467	-0.04025	-0.00436	0.160627
																			30.45	-0.04025	-0.00436	0.161606
																			30.4533	-0.04025	-0.00436	0.161606
																			30.4567	-0.04025	-0.00436	0.162585
																			30.46	-0.04025	-0.00436	0.163565
																			30.4633	-0.04025	-0.00436	0.163565
																			30.4667	-0.04025	-0.00436	0.164544
																			30.47	-0.04025	-0.00436	0.165523
																			30.4733	-0.04025	-0.00436	0.165523
																			30.4767	-0.04025	-0.00436	0.166502
																			30.48	-0.04025	-0.00436	0.167484
																			30.4833	-0.04025	-0.00436	0.167484
																			30.4867	-0.04025	-0.00436	0.168463
																			30.49	-0.04025	-0.00436	0.169442
																			30.4933	-0.04025	-0.00436	0.170422
																			30.4967	-0.04025	-0.00436	0.170422
																			30.5	-0.04025	-0.00436	0.171401
																			30.5033	-0.04025	-0.00436	0.17238
																			30.5067	-0.04025	-0.00436	0.17238
																			30.51	-0.04025	-0.00436	0.173359
																			30.5133	-0.04025	-0.00436	0.173359
																			30.5167	-0.04025	-0.00436	0.174339
																			30.52	-0.04025	-0.00436	0.175318
																			30.5233	-0.04025	-0.00436	0.176297
																			30.5267	-0.04025	-0.00436	0.176297
																			30.53	-0.04025	-0.00436	0.177276
																			30.5333	-0.04025	-0.00436	0.178256
																			30.5367	-0.04025	-0.00436	0.179237
																			30.54	-0.03919	-0.00436	0.179237
																			30.5433	-0.03919	-0.00436	0.180216
																			30.5467	-0.03919	-0.00436	0.181195
																			30.55	-0.03919	-0.00436	0.181195
																			30.5533	-0.03919	-0.00436	0.182175
																			30.5567	-0.03919	-0.00436	0.183154
																			30.56	-0.03919	-0.00436	0.184133
																			30.5633	-0.03919	-0.00436	0.184133
																			30.5667	-0.03919	-0.00436	0.185112
																			30.57	-0.03919	-0.00436	0.186092
																			30.5733	-0.03919	-0.00436	0.187071
																			30.5767	-0.03919	-0.00436	0.187071
																			30.58	-0.03919	-0.00436	0.18805
																			30.5833	-0.03919	-0.00436	0.189029
																			30.5867	-0.03919	-0.00436	0.190011
																			30.59	-0.03919	-0.00436	0.190011
																			30.5933	-0.03919	-0.00436	0.19099
																			30.5967	-0.03919	-0.00436	0.191969
																			30.6	-0.03919	-0.00436	0.192949
																			30.6033	-0.03919	-0.00436	0.192949
																			30.6067	-0.03919	-0.00436	0.193928
																			30.61	-0.03919	-0.00436	0.194907
																			30.6133	-0.03919	-0.00436	0.195886
																			30.6167	-0.03919	-0.00436	0.195886
																			30.62	-0.03919	-0.00436	0.196866
																			30.6233	-0.03919	-0.00436	0.197845
																			30.6267	-0.03919	-0.00436	0.198824
																			30.63	-0.03919	-0.00436	0.199803
																			30.6333	-0.03919	-0.00436	0.199803
																			30.6367	-0.03814	-0.00436	0.200783
																			30.64	-0.03814	-0.00436	0.201764
																			30.6433	-0.03814	-0.00436	0.202743
																			30.6467	-0.03814	-0.00436	0.203722
																			30.65	-0.03814	-0.00436	0.203722
																			30.6533	-0.03814	-0.00436	0.204702
																			30.6567	-0.03814	-0.00436	0.205681
																			30.66	-0.03814	-0.00436	0.20666
																			30.6633	-0.03814	-0.00436	0.207639
																			30.6667	-0.03814	-0.00436	0.208619
																			30.67	-0.03814	-0.00436	0.208619
																			30.6733	-0.03814	-0.00436	0.209598
																			30.6767	-0.03814	-0.00436	0.210577
																			30.68	-0.03814	-0.00436	0.211556
																			30.6833	-0.03814	-0.00436	0.211556
																			30.6867	-0.03814	-0.00436	0.212536
																			30.69	-0.03814	-0.00436	0.213517
																			30.6933	-0.03814	-0.00436	0.214496
																			30.6967	-0.03708	-0.00436	0.215476
																			30.7	-0.03708	-0.00436	0.216455
																			30.7033	-0.03708	-0.00436	0.217434
																			30.7067	-0.03708	-0.00363	0.217434
																			30.71	-0.03708	-0.00363	0.218413
																			30.7133	-0.03708	-0.00363	0.219393
																			30.7167	-0.03708	-0.00363	0.220372
																			30.72	-0.03708	-0.00363	0.221351
																			30.7233	-0.03708	-0.00363	0.22233
																			30.7267	-0.03708	-0.00363	0.22331
																			30.73	-0.03708	-0.00363	0.22331
																			30.7333	-0.03708	-0.00363	0.224291
																			30.7367	-0.03708	-0.00363	0.22527
																			30.74	-0.03708	-0.00363	0.226249
																			30.7433	-0.03708	-0.00363	0.227229
																			30.7467	-0.03708	-0.00363	0.228208
																			30.75	-0.03708	-0.00363	0.229187
																			30.7533	-0.03708	-0.00363	0.230166
																			30.7567	-0.03708	-0.00363	0.231146
																			30.76	-0.03708	-0.00363	0.231146
																			30.7633	-0.03602	-0.00363	0.232125
																			30.7667	-0.03602	-0.00363	0.233104
																			30.77	-0.03602	-0.00363	0.234083
																			30.7733	-0.03602	-0.00363	0.235063
																			30.7767	-0.03602	-0.00363	0.236044
																			30.78	-0.03602	-0.00363	0.237023
																			30.7833	-0.03602	-0.00363	0.238003
																			30.7867	-0.03602	-0.00363	0.238982
																			30.79	-0.03602	-0.00363	0.239961
																			30.7933	-0.03602	-0.00363	0.24094
																			30.7967	-0.03602	-0.00363	0.24192
																			30.8	-0.03602	-0.00363	0.242899
																			30.8033	-0.03602	-0.00363	0.243878
																			30.8067	-0.03602	-0.00363	0.244857
																			30.81	-0.03496	-0.00363	0.245837
																			30.8133	-0.03496	-0.00363	0.246816
																			30.8167	-0.03496	-0.00363	0.246816
																			30.82	-0.03496	-0.00363	0.247797
																			30.8233	-0.03496	-0.00363	0.248776
																			30.8267	-0.03496	-0.00363	0.249756
																			30.83	-0.03496	-0.00363	0.250735
																			30.8333	-0.03496	-0.00363	0.251714
																			30.8367	-0.03496	-0.00363	0.252693
																			30.84	-0.03496	-0.00363	0.253673
																			30.8433	-0.03496	-0.00363	0.254652
																			30.8467	-0.03496	-0.00363	0.255631
																			30.85	-0.03496	-0.00363	0.25661
																			30.8533	-0.03496	-0.00363	0.25759
																			30.8567	-0.03496	-0.00363	0.258571
																			30.86	-0.0339	-0.00363	0.25955
																			30.8633	-0.0339	-0.00363	0.26053
																			30.8667	-0.0339	-0.00363	0.261509
																			30.87	-0.0339	-0.00363	0.262488
																			30.8733	-0.0339	-0.00363	0.263467
																			30.8767	-0.0339	-0.00363	0.264447
																			30.88	-0.0339	-0.00363	0.265426
																			30.8833	-0.0339	-0.00363	0.266405
																			30.8867	-0.0339	-0.00363	0.267384
																			30.89	-0.0339	-0.00363	0.268364
																			30.8933	-0.0339	-0.00363	0.269343
																			30.8967	-0.0339	-0.00363	0.270322
																			30.9	-0.0339	-0.00363	0.271303
																			30.9033	-0.0339	-0.00363	0.272283
																			30.9067	-0.03284	-0.0029	0.273262
																			30.91	-0.03284	-0.00363	0.274241
																			30.9133	-0.03284	-0.00363	0.27522
																			30.9167	-0.03284	-0.0029	0.2762
																			30.92	-0.03284	-0.0029	0.277179
																			30.9233	-0.03284	-0.0029	0.278158
																			30.9267	-0.03284	-0.0029	0.279138
																			30.93	-0.03284	-0.0029	0.280117
																			30.9333	-0.03284	-0.0029	0.281096
																			30.9367	-0.03284	-0.0029	0.282077
																			30.94	-0.03284	-0.0029	0.283057
																			30.9433	-0.03284	-0.0029	0.284036
																			30.9467	-0.03178	-0.0029	0.285015
																			30.95	-0.03178	-0.0029	0.285994
																			30.9533	-0.03178	-0.0029	0.286974
																			30.9567	-0.03178	-0.0029	0.287953
																			30.96	-0.03178	-0.0029	0.288932
																			30.9633	-0.03178	-0.0029	0.289911
																			30.9667	-0.03178	-0.0029	0.29187
																			30.97	-0.03178	-0.0029	0.29187
																			30.9733	-0.03178	-0.0029	0.29383
																			30.9767	-0.03178	-0.0029	0.29481
																			30.98	-0.03178	-0.0029	0.295789
																			30.9833	-0.03072	-0.0029	0.296768
																			30.9867	-0.03072	-0.0029	0.297748
																			30.99	-0.03072	-0.0029	0.298727
																			30.9933	-0.03072	-0.0029	0.299706
																			30.9967	-0.03072	-0.0029	0.300685
																			31	-0.03072	-0.0029	0.301665
																			31.0033	-0.03072	-0.0029	0.302644
																			31.0067	-0.03072	-0.0029	0.303623
																			31.01	-0.03072	-0.0029	0.304604
																			31.0133	-0.02966	-0.0029	0.305584
																			31.0167	-0.02966	-0.0029	0.306563
																			31.02	-0.02966	-0.0029	0.307542
																			31.0233	-0.02966	-0.0029	0.308521
																			31.0267	-0.02966	-0.0029	0.309501
																			31.03	-0.02966	-0.0029	0.311459
																			31.0333	-0.02966	-0.0029	0.312438
																			31.0367	-0.02966	-0.0029	0.313418
																			31.04	-0.02966	-0.0029	0.314397
																			31.0433	-0.02966	-0.00218	0.315376
																			31.0467	-0.02966	-0.00218	0.316355
																			31.05	-0.0286	-0.00218	0.317337
																			31.0533	-0.0286	-0.00218	0.317337
																			31.0567	-0.0286	-0.00218	0.318316
																			31.06	-0.0286	-0.00218	0.319295
																			31.0633	-0.0286	-0.00218	0.319295
																			31.0667	-0.0286	-0.00218	0.321254
																			31.07	-0.0286	-0.00218	0.322233
																			31.0733	-0.0286	-0.00218	0.323212
																			31.0767	-0.0286	-0.00218	0.324192
																			31.08	-0.0286	-0.00218	0.325171
																			31.0833	-0.02754	-0.00218	0.32615
																			31.0867	-0.02754	-0.00218	0.327129
																			31.09	-0.02754	-0.00218	0.328111
																			31.0933	-0.02754	-0.00218	0.32909
																			31.0967	-0.02754	-0.00218	0.331048
																			31.1	-0.02754	-0.00218	0.332028
																			31.1033	-0.02754	-0.00218	0.333007
																			31.1067	-0.02754	-0.00218	0.333986
																			31.11	-0.02754	-0.00218	0.334965
																			31.1133	-0.02648	-0.00218	0.335945
																			31.1167	-0.02648	-0.00218	0.336924
																			31.12	-0.02648	-0.00218	0.337903
																			31.1233	-0.02648	-0.00218	0.338882
																			31.1267	-0.02648	-0.00218	0.339864
																			31.13	-0.02648	-0.00218	0.340843
																			31.1333	-0.02648	-0.00218	0.341822
																			31.1367	-0.02542	-0.00145	0.342802
																			31.14	-0.02542	-0.00145	0.343781
																			31.1433	-0.02542	-0.00145	0.34476
																			31.1467	-0.02542	-0.00145	0.345739
																			31.15	-0.02542	-0.00145	0.346719
																			31.1533	-0.02542	-0.00145	0.347698
																			31.1567	-0.02542	-0.00145	0.348677
																			31.16	-0.02542	-0.00145	0.349656
																			31.1633	-0.02436	-0.00145	0.350638
																			31.1667	-0.02436	-0.00145	0.351617
																			31.17	-0.02436	-0.00145	0.353575
																			31.1733	-0.02436	-0.00145	0.354555
																			31.1767	-0.02436	-0.00145	0.355534
																			31.18	-0.02436	-0.00145	0.356513
																			31.1833	-0.02436	-0.00145	0.357492
																			31.1867	-0.02436	-0.00145	0.358472
																			31.19	-0.02436	-0.00145	0.359451
																			31.1933	-0.02331	-0.00145	0.36043
																			31.1967	-0.02331	-0.00145	0.361409
																			31.2	-0.02331	-0.00145	0.362391
																			31.2033	-0.02331	-0.00145	0.36337
																			31.2067	-0.02331	-0.00145	0.364349
																			31.21	-0.02331	-0.00145	0.365329
																			31.2133	-0.02331	-0.00073	0.366308
																			31.2167	-0.02331	-0.00073	0.367287
																			31.22	-0.02225	-0.00073	0.368266
																			31.2233	-0.02225	-0.00073	0.369246
																			31.2267	-0.02225	-0.00073	0.370225
																			31.23	-0.02225	-0.00073	0.371204
																			31.2333	-0.02225	-0.00145	0.372183
																			31.2367	-0.02225	-0.00073	0.373163
																			31.24	-0.02119	-0.00073	0.374142
																			31.2433	-0.02119	-0.00073	0.375123
																			31.2467	-0.02119	-0.00073	0.376102
																			31.25	-0.02119	-0.00073	0.377082
																			31.2533	-0.02119	-0.00073	0.378061
																			31.2567	-0.02119	-0.00073	0.37904
																			31.26	-0.02119	-0.00073	0.37904
																			31.2633	-0.02119	-0.00073	0.380019
																			31.2667	-0.02013	-0.00073	0.380999
																			31.27	-0.02013	-0.00073	0.381978
																			31.2733	-0.02013	-0.00073	0.382957
																			31.2767	-0.02013	-0.00073	0.383936
																			31.28	-0.02013	-0.00073	0.384916
																			31.2833	-0.02013	-0.00073	0.385897
																			31.2867	-0.01907	-0.00073	0.386876
																			31.29	-0.01907	-0.00073	0.387856
																			31.2933	-0.01907	-0.00073	0.388835
																			31.2967	-0.01907	-0.00073	0.389814
																			31.3	-0.01907	0	0.390793
																			31.3033	-0.01907	0	0.391773
																			31.3067	-0.01907	0	0.392752
																			31.31	-0.01801	0	0.393731
																			31.3133	-0.01801	0	0.39471
																			31.3167	-0.01801	0	0.39569
																			31.32	-0.01801	0	0.396671
																			31.3233	-0.01801	0	0.39765
																			31.3267	-0.01801	0	0.39765
																			31.33	-0.01801	0	0.398629
																			31.3333	-0.01695	0	0.399609
																			31.3367	-0.01695	0	0.400588
																			31.34	-0.01695	0	0.401567
																			31.3433	-0.01695	0	0.402546
																			31.3467	-0.01695	0	0.403526
																			31.35	-0.01589	0	0.404505
																			31.3533	-0.01589	0	0.404505
																			31.3567	-0.01589	0	0.405484
																			31.36	-0.01589	0	0.406463
																			31.3633	-0.01589	0.000726	0.407443
																			31.3667	-0.01483	0.000726	0.408424
																			31.37	-0.01483	0.000726	0.409403
																			31.3733	-0.01483	0.000726	0.410383
																			31.3767	-0.01483	0.000726	0.411362
																			31.38	-0.01483	0.000726	0.411362
																			31.3833	-0.01377	0.000726	0.412341
																			31.3867	-0.01377	0.000726	0.41332
																			31.39	-0.01377	0.000726	0.4143
																			31.3933	-0.01377	0.000726	0.415279
																			31.3967	-0.01377	0.000726	0.416258
																			31.4	-0.01271	0.000726	0.417237
																			31.4033	-0.01271	0.000726	0.417237
																			31.4067	-0.01271	0.000726	0.418217
																			31.41	-0.01271	0.000726	0.419196
																			31.4133	-0.01165	0.000726	0.420175
																			31.4167	-0.01165	0.000726	0.421156
																			31.42	-0.01165	0.000726	0.421156
																			31.4233	-0.01165	0.001452	0.422136
																			31.4267	-0.01165	0.001452	0.423115
																			31.43	-0.01165	0.001452	0.424094
																			31.4333	-0.01059	0.001452	0.425073
																			31.4367	-0.01059	0.001452	0.425073
																			31.44	-0.01059	0.001452	0.426053
																			31.4433	-0.01059	0.001452	0.427032
																			31.4467	-0.01059	0.001452	0.428011
																			31.45	-0.00953	0.001452	0.428991
																			31.4533	-0.00953	0.001452	0.428991
																			31.4567	-0.00953	0.001452	0.42997
																			31.46	-0.00953	0.001452	0.430949
																			31.4633	-0.00953	0.002178	0.43193
																			31.4667	-0.00848	0.002178	0.43193
																			31.47	-0.00848	0.002178	0.43291
																			31.4733	-0.00848	0.002178	0.433889
																			31.4767	-0.00848	0.002178	0.434868
																			31.48	-0.00742	0.002178	0.435847
																			31.4833	-0.00742	0.002178	0.435847
																			31.4867	-0.00742	0.002178	0.436827
																			31.49	-0.00742	0.002178	0.437806
																			31.4933	-0.00636	0.002178	0.437806
																			31.4967	-0.00636	0.002178	0.438785
																			31.5	-0.00636	0.002178	0.439764
																			31.5033	-0.00636	0.002904	0.439764
																			31.5067	-0.00636	0.002904	0.440744
																			31.51	-0.0053	0.002904	0.441723
																			31.5133	-0.0053	0.002904	0.441723
																			31.5167	-0.0053	0.002904	0.442704
																			31.52	-0.0053	0.002904	0.443684
																			31.5233	-0.00424	0.002904	0.443684
																			31.5267	-0.00424	0.002904	0.444663
																			31.53	-0.00424	0.002904	0.445642
																			31.5333	-0.00424	0.002904	0.445642
																			31.5367	-0.00318	0.00363	0.446621
																			31.54	-0.00318	0.00363	0.447601
																			31.5433	-0.00318	0.00363	0.447601
																			31.5467	-0.00318	0.00363	0.44858
																			31.55	-0.00212	0.00363	0.44858
																			31.5533	-0.00212	0.00363	0.449559
																			31.5567	-0.00212	0.00363	0.450538
																			31.56	-0.00212	0.00363	0.450538
																			31.5633	-0.00106	0.00363	0.451518
																			31.5667	-0.00106	0.00363	0.452497
																			31.57	-0.00106	0.004358	0.452497
																			31.5733	-0.00106	0.004358	0.453476
																			31.5767	0	0.004358	0.453476
																			31.58	0	0.004358	0.454455
																			31.5833	0	0.004358	0.455437
																			31.5867	0	0.004358	0.455437
																			31.59	0.001059	0.004358	0.456416
																			31.5933	0.001059	0.004358	0.456416
																			31.5967	0.001059	0.004358	0.457395
																			31.6	0.002118	0.004358	0.457395
																			31.6033	0.002118	0.005084	0.458374
																			31.6067	0.002118	0.005084	0.458374
																			31.61	0.003177	0.005084	0.459354
																			31.6133	0.003177	0.005084	0.459354
																			31.6167	0.003177	0.005084	0.460333
																			31.62	0.003177	0.005084	0.460333
																			31.6233	0.004237	0.005084	0.461312
																			31.6267	0.004237	0.005084	0.461312
																			31.63	0.004237	0.005084	0.462291
																			31.6333	0.005296	0.00581	0.462291
																			31.6367	0.005296	0.00581	0.463271
																			31.64	0.005296	0.00581	0.463271
																			31.6433	0.005296	0.00581	0.46425
																			31.6467	0.006357	0.00581	0.46425
																			31.65	0.006357	0.00581	0.465229
																			31.6533	0.006357	0.00581	0.465229
																			31.6567	0.006357	0.00581	0.466211
																			31.66	0.007416	0.00581	0.466211
																			31.6633	0.007416	0.006536	0.46719
																			31.6667	0.007416	0.006536	0.46719
																			31.67	0.008475	0.006536	0.46719
																			31.6733	0.008475	0.006536	0.468169
																			31.6767	0.008475	0.006536	0.468169
																			31.68	0.009534	0.006536	0.469148
																			31.6833	0.009534	0.007262	0.469148
																			31.6867	0.009534	0.007262	0.469148
																			31.69	0.010594	0.007262	0.470128
																			31.6933	0.010594	0.007262	0.470128
																			31.6967	0.010594	0.007262	0.471107
																			31.7	0.011653	0.007262	0.471107
																			31.7033	0.011653	0.007262	0.471107
																			31.7067	0.011653	0.007262	0.472086
																			31.71	0.012712	0.007262	0.472086
																			31.7133	0.012712	0.007988	0.472086
																			31.7167	0.012712	0.007988	0.473065
																			31.72	0.013771	0.007988	0.473065
																			31.7233	0.013771	0.007988	0.473065
																			31.7267	0.013771	0.007988	0.474045
																			31.73	0.01483	0.007988	0.474045
																			31.7333	0.01483	0.007988	0.474045
																			31.7367	0.01483	0.008715	0.475024
																			31.74	0.015889	0.008715	0.475024
																			31.7433	0.015889	0.008715	0.475024
																			31.7467	0.015889	0.008715	0.476003
																			31.75	0.016948	0.008715	0.476003
																			31.7533	0.016948	0.009441	0.476003
																			31.7567	0.016948	0.009441	0.476982
																			31.76	0.018007	0.009441	0.476982
																			31.7633	0.018007	0.009441	0.476982
																			31.7667	0.018007	0.009441	0.476982
																			31.77	0.019069	0.009441	0.477962
																			31.7733	0.019069	0.009441	0.477962
																			31.7767	0.019069	0.009441	0.477962
																			31.78	0.020128	0.010167	0.477962
																			31.7833	0.020128	0.010167	0.477962
																			31.7867	0.021187	0.010167	0.478943
																			31.79	0.021187	0.010167	0.478943
																			31.7933	0.021187	0.010167	0.478943
																			31.7967	0.022246	0.010893	0.478943
																			31.8	0.022246	0.010893	0.479922
																			31.8033	0.023305	0.010893	0.479922
																			31.8067	0.023305	0.010893	0.479922
																			31.81	0.023305	0.010893	0.479922
																			31.8133	0.024365	0.010893	0.479922
																			31.8167	0.024365	0.010893	0.480901
																			31.82	0.025424	0.011619	0.480901
																			31.8233	0.025424	0.011619	0.480901
																			31.8267	0.025424	0.011619	0.480901
																			31.83	0.026483	0.011619	0.480901
																			31.8333	0.026483	0.011619	0.480901
																			31.8367	0.027542	0.011619	0.480901
																			31.84	0.027542	0.012345	0.481881
																			31.8433	0.027542	0.012345	0.481881
																			31.8467	0.028601	0.012345	0.481881
																			31.85	0.028601	0.012345	0.481881
																			31.8533	0.028601	0.012345	0.481881
																			31.8567	0.02966	0.013073	0.481881
																			31.86	0.02966	0.013073	0.48286
																			31.8633	0.030719	0.013073	0.48286
																			31.8667	0.030719	0.013073	0.48286
																			31.87	0.030719	0.013073	0.48286
																			31.8733	0.031781	0.013799	0.48286
																			31.8767	0.031781	0.013799	0.48286
																			31.88	0.03284	0.013799	0.48286
																			31.8833	0.03284	0.013799	0.48286
																			31.8867	0.033899	0.013799	0.48286
																			31.89	0.033899	0.014525	0.48286
																			31.8933	0.033899	0.014525	0.48286
																			31.8967	0.034958	0.014525	0.48286
																			31.9	0.034958	0.014525	0.483839
																			31.9033	0.036017	0.014525	0.483839
																			31.9067	0.036017	0.015251	0.483839
																			31.91	0.036017	0.015251	0.483839
																			31.9133	0.037076	0.015251	0.483839
																			31.9167	0.037076	0.015251	0.483839
																			31.92	0.038135	0.015977	0.483839
																			31.9233	0.038135	0.015977	0.483839
																			31.9267	0.039195	0.015977	0.483839
																			31.93	0.039195	0.015977	0.483839
																			31.9333	0.040254	0.016703	0.483839
																			31.9367	0.040254	0.016703	0.483839
																			31.94	0.040254	0.016703	0.483839
																			31.9433	0.041313	0.016703	0.483839
																			31.9467	0.041313	0.016703	0.483839
																			31.95	0.042372	0.016703	0.483839
																			31.9533	0.042372	0.017429	0.483839
																			31.9567	0.043431	0.017429	0.483839
																			31.96	0.043431	0.017429	0.483839
																			31.9633	0.044493	0.017429	0.483839
																			31.9667	0.044493	0.018155	0.483839
																			31.97	0.045552	0.018155	0.483839
																			31.9733	0.045552	0.018155	0.483839
																			31.9767	0.046611	0.018155	0.483839
																			31.98	0.046611	0.018881	0.483839
																			31.9833	0.04767	0.018881	0.48286
																			31.9867	0.04767	0.018881	0.48286
																			31.99	0.048729	0.018881	0.48286
																			31.9933	0.048729	0.019607	0.48286
																			31.9967	0.049788	0.019607	0.48286
																			32	0.049788	0.019607	0.48286
																			32.0033	0.050847	0.019607	0.48286
																			32.0067	0.050847	0.020333	0.48286
																			32.01	0.051906	0.020333	0.48286
																			32.0133	0.051906	0.020333	0.48286
																			32.0167	0.052966	0.02106	0.48286
																			32.02	0.052966	0.02106	0.48286
																			32.0233	0.052966	0.02106	0.48286
																			32.0267	0.054025	0.02106	0.48286
																			32.03	0.054025	0.021787	0.481881
																			32.0333	0.055084	0.021787	0.481881
																			32.0367	0.055084	0.021787	0.481881
																			32.04	0.056145	0.021787	0.481881
																			32.0433	0.056145	0.021787	0.481881
																			32.0467	0.057204	0.022513	0.481881
																			32.05	0.058263	0.022513	0.481881
																			32.0533	0.058263	0.022513	0.481881
																			32.0567	0.059323	0.023239	0.480901
																			32.06	0.059323	0.023239	0.480901
																			32.0633	0.060382	0.023239	0.480901
																			32.0667	0.060382	0.023239	0.480901
																			32.07	0.061441	0.023965	0.480901
																			32.0733	0.061441	0.023965	0.480901
																			32.0767	0.0625	0.023965	0.480901
																			32.08	0.0625	0.024692	0.479922
																			32.0833	0.063559	0.024692	0.479922
																			32.0867	0.063559	0.024692	0.479922
																			32.09	0.064618	0.024692	0.479922
																			32.0933	0.064618	0.025418	0.479922
																			32.0967	0.065677	0.025418	0.479922
																			32.1	0.065677	0.025418	0.478943
																			32.1033	0.066737	0.025418	0.478943
																			32.1067	0.067796	0.026144	0.478943
																			32.11	0.067796	0.026144	0.478943
																			32.1133	0.068857	0.026144	0.478943
																			32.1167	0.068857	0.02687	0.478943
																			32.12	0.069916	0.02687	0.477962
																			32.1233	0.069916	0.02687	0.477962
																			32.1267	0.070975	0.027596	0.477962
																			32.13	0.072034	0.027596	0.477962
																			32.1333	0.072034	0.027596	0.477962
																			32.1367	0.073094	0.028322	0.476982
																			32.14	0.073094	0.028322	0.476982
																			32.1433	0.074153	0.028322	0.476982
																			32.1467	0.074153	0.028322	0.476982
																			32.15	0.075212	0.029048	0.476982
																			32.1533	0.075212	0.029048	0.476003
																			32.1567	0.076271	0.029048	0.476003
																			32.16	0.076271	0.029774	0.476003
																			32.1633	0.07733	0.029774	0.476003
																			32.1667	0.07733	0.029774	0.476003
																			32.17	0.078389	0.030502	0.475024
																			32.1733	0.079448	0.030502	0.475024
																			32.1767	0.079448	0.030502	0.475024
																			32.18	0.080507	0.031228	0.475024
																			32.1833	0.080507	0.031228	0.474045
																			32.1867	0.081569	0.031228	0.474045
																			32.19	0.082628	0.031954	0.474045
																			32.1933	0.082628	0.031954	0.474045
																			32.1967	0.083687	0.031954	0.474045
																			32.2	0.083687	0.03268	0.473065
																			32.2033	0.084746	0.03268	0.473065
																			32.2067	0.085805	0.03268	0.473065
																			32.21	0.085805	0.033406	0.473065
																			32.2133	0.086865	0.033406	0.472086
																			32.2167	0.086865	0.034132	0.472086
																			32.22	0.087924	0.034132	0.472086
																			32.2233	0.088983	0.034132	0.472086
																			32.2267	0.088983	0.034858	0.471107
																			32.23	0.090042	0.034858	0.471107
																			32.2333	0.090042	0.034858	0.471107
																			32.2367	0.091101	0.035584	0.471107
																			32.24	0.09216	0.035584	0.470128
																			32.2433	0.09216	0.035584	0.470128
																			32.2467	0.093219	0.03631	0.470128
																			32.25	0.093219	0.03631	0.470128
																			32.2533	0.094281	0.03631	0.469148
																			32.2567	0.09534	0.037037	0.469148
																			32.26	0.09534	0.037037	0.469148
																			32.2633	0.096399	0.037037	0.468169
																			32.2667	0.096399	0.037763	0.468169
																			32.27	0.097458	0.037763	0.468169
																			32.2733	0.098517	0.03849	0.468169
																			32.2767	0.098517	0.03849	0.46719
																			32.28	0.099576	0.03849	0.46719
																			32.2833	0.100635	0.039216	0.46719
																			32.2867	0.100635	0.039216	0.46719
																			32.29	0.101695	0.039942	0.466211
																			32.2933	0.101695	0.039942	0.466211
																			32.2967	0.102754	0.039942	0.466211
																			32.3	0.103813	0.040668	0.466211
																			32.3033	0.103813	0.040668	0.465229
																			32.3067	0.104872	0.041395	0.465229
																			32.31	0.105933	0.041395	0.465229
																			32.3133	0.105933	0.042121	0.465229
																			32.3167	0.106993	0.042121	0.46425
																			32.32	0.106993	0.042121	0.46425
																			32.3233	0.108052	0.042847	0.46425
																			32.3267	0.109111	0.042847	0.46425
																			32.33	0.109111	0.042847	0.463271
																			32.3333	0.11017	0.043573	0.463271
																			32.3367	0.111229	0.044299	0.463271
																			32.34	0.111229	0.044299	0.463271
																			32.3433	0.112288	0.044299	0.463271
																			32.3467	0.113347	0.045025	0.462291
																			32.35	0.113347	0.045025	0.462291
																			32.3533	0.114406	0.045751	0.462291
																			32.3567	0.115466	0.045751	0.462291
																			32.36	0.115466	0.045751	0.461312
																			32.3633	0.116525	0.046477	0.461312
																			32.3667	0.117584	0.046477	0.461312
																			32.37	0.117584	0.047205	0.461312
																			32.3733	0.118645	0.047205	0.460333
																			32.3767	0.119704	0.047931	0.460333
																			32.38	0.119704	0.047931	0.460333
																			32.3833	0.120763	0.048657	0.460333
																			32.3867	0.121823	0.048657	0.459354
																			32.39	0.121823	0.048657	0.459354
																			32.3933	0.122882	0.049383	0.459354
																			32.3967	0.122882	0.049383	0.459354
																			32.4	0.123941	0.050109	0.458374
																			32.4033	0.125	0.050109	0.458374
																			32.4067	0.125	0.050835	0.458374
																			32.41	0.126059	0.050835	0.458374
																			32.4133	0.127118	0.051561	0.458374
																			32.4167	0.127118	0.051561	0.458374
																			32.42	0.128177	0.052287	0.457395
																			32.4233	0.129237	0.052287	0.457395
																			32.4267	0.129237	0.053013	0.457395
																			32.43	0.130296	0.053013	0.457395
																			32.4333	0.131357	0.05374	0.456416
																			32.4367	0.131357	0.05374	0.456416
																			32.44	0.132416	0.054466	0.456416
																			32.4433	0.133475	0.054466	0.456416
																			32.4467	0.134534	0.055192	0.456416
																			32.45	0.134534	0.055192	0.456416
																			32.4533	0.135594	0.055919	0.455437
																			32.4567	0.136653	0.055919	0.455437
																			32.46	0.136653	0.056645	0.455437
																			32.4633	0.137712	0.056645	0.455437
																			32.4667	0.138771	0.057372	0.455437
																			32.47	0.138771	0.057372	0.455437
																			32.4733	0.13983	0.058098	0.455437
																			32.4767	0.140889	0.058098	0.454455
																			32.48	0.141948	0.058824	0.454455
																			32.4833	0.141948	0.058824	0.454455
																			32.4867	0.143007	0.05955	0.454455
																			32.49	0.144069	0.05955	0.454455
																			32.4933	0.144069	0.060276	0.454455
																			32.4967	0.145128	0.060276	0.454455
																			32.5	0.146187	0.061002	0.454455
																			32.5033	0.147246	0.061002	0.453476
																			32.5067	0.147246	0.061728	0.453476
																			32.51	0.148305	0.061728	0.453476
																			32.5133	0.149365	0.062454	0.453476
																			32.5167	0.149365	0.06318	0.453476
																			32.52	0.150424	0.06318	0.453476
																			32.5233	0.151483	0.063906	0.453476
																			32.5267	0.152542	0.063906	0.453476
																			32.53	0.152542	0.064634	0.453476
																			32.5333	0.153601	0.064634	0.452497
																			32.5367	0.15466	0.06536	0.452497
																			32.54	0.155722	0.06536	0.452497
																			32.5433	0.155722	0.066086	0.452497
																			32.5467	0.156781	0.066086	0.452497
																			32.55	0.15784	0.066812	0.452497
																			32.5533	0.15784	0.067538	0.452497
																			32.5567	0.158899	0.067538	0.452497
																			32.56	0.159958	0.068264	0.452497
																			32.5633	0.161017	0.068264	0.452497
																			32.5667	0.162076	0.06899	0.452497
																			32.57	0.162076	0.06899	0.452497
																			32.5733	0.163135	0.069717	0.452497
																			32.5767	0.164195	0.070443	0.452497
																			32.58	0.164195	0.070443	0.452497
																			32.5833	0.165254	0.071169	0.452497
																			32.5867	0.166313	0.071895	0.452497
																			32.59	0.167372	0.071895	0.452497
																			32.5933	0.167372	0.072622	0.452497
																			32.5967	0.168433	0.073349	0.452497
																			32.6	0.169493	0.073349	0.452497
																			32.6033	0.170552	0.074075	0.452497
																			32.6067	0.170552	0.074801	0.452497
																			32.61	0.171611	0.074801	0.452497
																			32.6133	0.17267	0.075527	0.452497
																			32.6167	0.173729	0.076253	0.452497
																			32.62	0.173729	0.076253	0.452497
																			32.6233	0.174788	0.076979	0.452497
																			32.6267	0.175847	0.076979	0.452497
																			32.63	0.176906	0.077705	0.452497
																			32.6333	0.176906	0.078431	0.452497
																			32.6367	0.177966	0.078431	0.452497
																			32.64	0.179025	0.079157	0.453476
																			32.6433	0.180084	0.079883	0.453476
																			32.6467	0.181145	0.079883	0.453476
																			32.65	0.181145	0.080609	0.453476
																			32.6533	0.182204	0.081337	0.453476
																			32.6567	0.183263	0.081337	0.453476
																			32.66	0.184323	0.082063	0.453476
																			32.6633	0.184323	0.082789	0.454455
																			32.6667	0.185382	0.082789	0.454455
																			32.67	0.186441	0.083515	0.454455
																			32.6733	0.1875	0.084241	0.454455
																			32.6767	0.188559	0.084967	0.454455
																			32.68	0.188559	0.084967	0.455437
																			32.6833	0.189618	0.085693	0.455437
																			32.6867	0.190677	0.08642	0.455437
																			32.69	0.191737	0.08642	0.455437
																			32.6933	0.191737	0.087146	0.455437
																			32.6967	0.192796	0.087872	0.456416
																			32.7	0.193857	0.088598	0.456416
																			32.7033	0.194916	0.088598	0.456416
																			32.7067	0.195975	0.089324	0.456416
																			32.71	0.195975	0.090052	0.456416
																			32.7133	0.197034	0.090778	0.457395
																			32.7167	0.198094	0.090778	0.457395
																			32.72	0.199153	0.091504	0.457395
																			32.7233	0.200212	0.09223	0.458374
																			32.7267	0.200212	0.092956	0.458374
																			32.73	0.201271	0.093682	0.458374
																			32.7333	0.20233	0.093682	0.458374
																			32.7367	0.203389	0.094408	0.459354
																			32.74	0.204448	0.095134	0.459354
																			32.7433	0.20551	0.09586	0.459354
																			32.7467	0.20551	0.096586	0.460333
																			32.75	0.206569	0.096586	0.460333
																			32.7533	0.207628	0.097312	0.461312
																			32.7567	0.208687	0.098038	0.461312
																			32.76	0.209746	0.098766	0.461312
																			32.7633	0.209746	0.099492	0.462291
																			32.7667	0.210805	0.100218	0.462291
																			32.77	0.211865	0.100944	0.463271
																			32.7733	0.212924	0.100944	0.463271
																			32.7767	0.213983	0.10167	0.46425
																			32.78	0.215042	0.102397	0.46425
																			32.7833	0.215042	0.103123	0.46425
																			32.7867	0.216101	0.103849	0.465229
																			32.79	0.21716	0.104575	0.465229
																			32.7933	0.218222	0.105301	0.466211
																			32.7967	0.219281	0.106027	0.466211
																			32.8	0.22034	0.106755	0.46719
																			32.8033	0.22034	0.107481	0.46719
																			32.8067	0.221399	0.108207	0.468169
																			32.81	0.222458	0.108933	0.468169
																			32.8133	0.223517	0.108933	0.469148
																			32.8167	0.224576	0.109659	0.469148
																			32.82	0.225635	0.110385	0.470128
																			32.8233	0.226695	0.111111	0.470128
																			32.8267	0.227754	0.111837	0.471107
																			32.83	0.227754	0.112563	0.472086
																			32.8333	0.228813	0.113289	0.472086
																			32.8367	0.229872	0.114015	0.473065
																			32.84	0.230933	0.114742	0.473065
																			32.8433	0.231993	0.115469	0.474045
																			32.8467	0.233052	0.116195	0.475024
																			32.85	0.234111	0.116921	0.475024
																			32.8533	0.234111	0.117647	0.476003
																			32.8567	0.23517	0.118374	0.476982
																			32.86	0.236229	0.119826	0.476982
																			32.8633	0.237288	0.120552	0.477962
																			32.8667	0.238347	0.121278	0.478943
																			32.87	0.239406	0.122004	0.478943
																			32.8733	0.240466	0.12273	0.479922
																			32.8767	0.241525	0.123456	0.480901
																			32.88	0.242586	0.124184	0.481881
																			32.8833	0.243645	0.12491	0.481881
																			32.8867	0.243645	0.125636	0.48286
																			32.89	0.244704	0.126362	0.483839
																			32.8933	0.245763	0.127814	0.484818
																			32.8967	0.246823	0.12854	0.485798
																			32.9	0.247882	0.129266	0.485798
																			32.9033	0.248941	0.129992	0.486777
																			32.9067	0.25	0.130718	0.487756
																			32.91	0.251059	0.132171	0.488738
																			32.9133	0.252118	0.132898	0.489717
																			32.9167	0.253177	0.133624	0.490696
																			32.92	0.254237	0.13435	0.490696
																			32.9233	0.255298	0.135077	0.491675
																			32.9267	0.256357	0.136529	0.492655
																			32.93	0.256357	0.137255	0.493634
																			32.9333	0.257416	0.137981	0.494613
																			32.9367	0.258475	0.138707	0.495592
																			32.94	0.259534	0.140159	0.496572
																			32.9433	0.260594	0.140887	0.497551
																			32.9467	0.261653	0.141613	0.49853
																			32.95	0.262712	0.142339	0.499509
																			32.9533	0.263771	0.143791	0.500491
																			32.9567	0.26483	0.144517	0.50147
																			32.96	0.265889	0.145969	0.502449
																			32.9633	0.266948	0.146695	0.503428
																			32.9667	0.26801	0.147422	0.504408
																			32.97	0.269069	0.148874	0.505387
																			32.9733	0.270128	0.149601	0.506366
																			32.9767	0.271187	0.150327	0.507345
																			32.98	0.272246	0.15178	0.508325
																			32.9833	0.273305	0.152506	0.509304
																			32.9867	0.274365	0.153958	0.510283
																			32.99	0.275424	0.154684	0.511262
																			32.9933	0.276483	0.15541	0.512242
																			32.9967	0.277542	0.156862	0.513223
																			33	0.278601	0.157588	0.515182
																			33.0033	0.279662	0.159042	0.516161
																			33.0067	0.280722	0.159768	0.51714
																			33.01	0.281781	0.16122	0.518119
																			33.0133	0.28284	0.162672	0.519099
																			33.0167	0.283899	0.163399	0.520078
																			33.02	0.284958	0.164851	0.521057
																			33.0233	0.286017	0.165577	0.523016
																			33.0267	0.287076	0.16703	0.523997
																			33.03	0.288135	0.167757	0.524976
																			33.0333	0.289195	0.169209	0.525955
																			33.0367	0.290254	0.169935	0.527914
																			33.04	0.291313	0.171387	0.528893
																			33.0433	0.292372	0.172839	0.529872
																			33.0467	0.293433	0.173565	0.530852
																			33.05	0.294493	0.175019	0.53281
																			33.0533	0.295552	0.176471	0.533789
																			33.0567	0.296611	0.177197	0.534769
																			33.06	0.29767	0.178649	0.536729
																			33.0633	0.298729	0.180102	0.537709
																			33.0667	0.299788	0.181554	0.538688
																			33.07	0.300847	0.18228	0.540646
																			33.0733	0.301906	0.183734	0.541626
																			33.0767	0.302966	0.185186	0.542605
																			33.08	0.304025	0.186638	0.544563
																			33.0833	0.305086	0.187364	0.545543
																			33.0867	0.306145	0.188816	0.546524
																			33.09	0.307204	0.190268	0.548482
																			33.0933	0.309323	0.191722	0.549462
																			33.0967	0.310382	0.193174	0.55142
																			33.1	0.311441	0.194626	0.552399
																			33.1033	0.3125	0.195352	0.554358
																			33.1067	0.313559	0.196805	0.555337
																			33.11	0.314618	0.198257	0.557296
																			33.1133	0.315677	0.199709	0.558277
																			33.1167	0.316737	0.201163	0.559256
																			33.12	0.317798	0.202615	0.561215
																			33.1233	0.319916	0.204067	0.562194
																			33.1267	0.320975	0.205519	0.564153
																			33.13	0.322034	0.206245	0.566111
																			33.1333	0.323094	0.207697	0.56709
																			33.1367	0.324153	0.209151	0.569049
																			33.14	0.325212	0.210603	0.570028
																			33.1433	0.326271	0.212055	0.571989
																			33.1467	0.32733	0.213508	0.572968
																			33.15	0.328389	0.21496	0.574927
																			33.1533	0.33051	0.216412	0.576885
																			33.1567	0.331569	0.218592	0.577864
																			33.16	0.332628	0.220044	0.579823
																			33.1633	0.333687	0.221496	0.580804
																			33.1667	0.334746	0.222948	0.582763
																			33.17	0.336865	0.2244	0.584721
																			33.1733	0.337924	0.225854	0.5857
																			33.1767	0.338983	0.227306	0.587659
																			33.18	0.340042	0.229485	0.589617
																			33.1833	0.341101	0.230937	0.590597
																			33.1867	0.34216	0.232389	0.592557
																			33.19	0.344281	0.233841	0.594516
																			33.1933	0.34534	0.235295	0.595495
																			33.1967	0.346399	0.237473	0.597454
																			33.2	0.347458	0.238925	0.599412
																			33.2033	0.349576	0.240377	0.600391
																			33.2067	0.350635	0.24183	0.60235
																			33.21	0.351695	0.244009	0.604308
																			33.2133	0.352754	0.245462	0.606269
																			33.2167	0.354874	0.246914	0.607248
																			33.22	0.355933	0.249092	0.609207
																			33.2233	0.356993	0.250544	0.611165
																			33.2267	0.358052	0.251998	0.613124
																			33.23	0.36017	0.254176	0.615082
																			33.2333	0.361229	0.255628	0.616064
																			33.2367	0.362288	0.25708	0.618022
																			33.24	0.363347	0.259259	0.619981
																			33.2433	0.365466	0.260712	0.621939
																			33.2467	0.366525	0.262891	0.622918
																			33.25	0.367586	0.264343	0.624877
																			33.2533	0.368645	0.265795	0.626835
																			33.2567	0.370763	0.267973	0.628796
																			33.26	0.371823	0.269427	0.630754
																			33.2633	0.372882	0.271605	0.632713
																			33.2667	0.375	0.273057	0.634671
																			33.27	0.376059	0.275236	0.635651
																			33.2733	0.377118	0.277414	0.637609
																			33.2767	0.379239	0.278868	0.63957
																			33.28	0.380298	0.281046	0.641528
																			33.2833	0.381357	0.282498	0.643487
																			33.2867	0.383475	0.284676	0.645445
																			33.29	0.384534	0.286856	0.647404
																			33.2933	0.385594	0.288308	0.648383
																			33.2967	0.387712	0.290487	0.650344
																			33.3	0.388771	0.291939	0.652302
																			33.3033	0.390889	0.294119	0.654261
																			33.3067	0.391951	0.296297	0.656219
																			33.31	0.39301	0.297749	0.658178
																			33.3133	0.395128	0.299927	0.660136
																			33.3167	0.396187	0.302105	0.662095
																			33.32	0.398305	0.303559	0.664055
																			33.3233	0.399365	0.305737	0.666014
																			33.3267	0.400424	0.307916	0.667972
																			33.33	0.402542	0.310094	0.669931
																			33.3333	0.403601	0.311546	0.67091
																			33.3367	0.40466	0.313726	0.672871
																			33.34	0.406781	0.315904	0.674829
																			33.3433	0.40784	0.318082	0.676788
																			33.3467	0.409958	0.320262	0.678746
																			33.35	0.411017	0.321714	0.680705
																			33.3533	0.413135	0.323893	0.682663
																			33.3567	0.414195	0.326071	0.684622
																			33.36	0.416313	0.328251	0.686582
																			33.3633	0.417374	0.330429	0.688541
																			33.3667	0.419493	0.332607	0.690499
																			33.37	0.420552	0.334786	0.692458
																			33.3733	0.42267	0.336238	0.694416
																			33.3767	0.423729	0.338417	0.696377
																			33.38	0.425847	0.340596	0.698335
																			33.3833	0.426906	0.342774	0.700294
																			33.3867	0.429027	0.344952	0.702252
																			33.39	0.430086	0.347132	0.704211
																			33.3933	0.432204	0.34931	0.70617
																			33.3967	0.433263	0.351489	0.70813
																			33.4	0.435382	0.353667	0.710089
																			33.4033	0.436441	0.355847	0.712047
																			33.4067	0.438559	0.358025	0.714006
																			33.41	0.439618	0.360203	0.715964
																			33.4133	0.441739	0.362383	0.717923
																			33.4167	0.443857	0.364561	0.719881
																			33.42	0.444916	0.366739	0.721842
																			33.4233	0.447034	0.369644	0.72478
																			33.4267	0.448094	0.371824	0.726738
																			33.43	0.450212	0.374002	0.728697
																			33.4333	0.451271	0.37618	0.730657
																			33.4367	0.453389	0.378358	0.732616
																			33.44	0.45551	0.380538	0.733595
																			33.4433	0.456569	0.382716	0.735553
																			33.4467	0.458687	0.384895	0.738491
																			33.45	0.459746	0.387073	0.74045
																			33.4533	0.461865	0.389979	0.742408
																			33.4567	0.463983	0.392157	0.744369
																			33.46	0.465042	0.394335	0.746327
																			33.4633	0.467162	0.396514	0.748286
																			33.4667	0.469281	0.398693	0.750244
																			33.47	0.47034	0.400872	0.752203
																			33.4733	0.472458	0.403776	0.754163
																			33.4767	0.474576	0.405956	0.756122
																			33.48	0.475635	0.408134	0.75808
																			33.4833	0.477754	0.410312	0.760039
																			33.4867	0.479874	0.413217	0.761997
																			33.49	0.481993	0.415396	0.763956
																			33.4933	0.483052	0.417575	0.765917
																			33.4967	0.48517	0.419753	0.767875
																			33.5	0.487288	0.422657	0.769834
																			33.5033	0.488347	0.424837	0.771792
																			33.5067	0.490466	0.427015	0.773751
																			33.51	0.492586	0.429194	0.775709
																			33.5133	0.494704	0.432099	0.77767
																			33.5167	0.495763	0.434278	0.779628
																			33.52	0.497882	0.436456	0.781587
																			33.5233	0.5	0.439362	0.783545
																			33.5267	0.502118	0.44154	0.785504
																			33.53	0.503177	0.443718	0.787462
																			33.5333	0.505298	0.446623	0.789423
																			33.5367	0.507416	0.448803	0.791381
																			33.54	0.509534	0.450981	0.79334
																			33.5433	0.511653	0.453885	0.795298
																			33.5467	0.512712	0.456063	0.796278
																			33.55	0.51483	0.458243	0.798236
																			33.5533	0.516948	0.461147	0.800197
																			33.5567	0.519069	0.463326	0.802155
																			33.56	0.521187	0.465504	0.804114
																			33.5633	0.523305	0.46841	0.806072
																			33.5667	0.524365	0.470588	0.808031
																			33.57	0.526483	0.473494	0.809989
																			33.5733	0.528603	0.475672	0.811948
																			33.5767	0.530722	0.477851	0.813908
																			33.58	0.53284	0.480755	0.815867
																			33.5833	0.534958	0.482935	0.817825
																			33.5867	0.537076	0.485839	0.819784
																			33.59	0.539195	0.488017	0.820763
																			33.5933	0.540254	0.490922	0.822724
																			33.5967	0.542374	0.493101	0.824682
																			33.6	0.544493	0.49528	0.826641
																			33.6033	0.546611	0.498184	0.828599
																			33.6067	0.548729	0.500364	0.830558
																			33.61	0.550847	0.503268	0.832516
																			33.6133	0.552966	0.505446	0.833495
																			33.6167	0.555086	0.508352	0.835456
																			33.62	0.557204	0.510531	0.837415
																			33.6233	0.559323	0.513435	0.839373
																			33.6267	0.561441	0.515613	0.841332
																			33.63	0.563559	0.517793	0.84329
																			33.6333	0.565677	0.520697	0.845249
																			33.6367	0.567798	0.522876	0.846228
																			33.64	0.568857	0.525781	0.848188
																			33.6433	0.570975	0.52796	0.850147
																			33.6467	0.573094	0.530864	0.852105
																			33.65	0.575212	0.533042	0.854064
																			33.6533	0.57733	0.535948	0.855043
																			33.6567	0.579451	0.538126	0.857004
																			33.66	0.581569	0.540305	0.858962
																			33.6633	0.583687	0.543211	0.860921
																			33.6667	0.585805	0.545389	0.8619
																			33.67	0.587924	0.548293	0.863859
																			33.6733	0.590042	0.550471	0.865817
																			33.6767	0.593222	0.553377	0.867776
																			33.68	0.594281	0.555556	0.868755
																			33.6833	0.596399	0.55846	0.870716
																			33.6867	0.599576	0.56064	0.872674
																			33.69	0.601695	0.563544	0.873653
																			33.6933	0.603815	0.565722	0.875612
																			33.6967	0.605933	0.567902	0.87757
																			33.7	0.608052	0.570806	0.879529
																			33.7033	0.61017	0.572985	0.880508
																			33.7067	0.612288	0.575889	0.882469
																			33.71	0.614406	0.578069	0.884427
																			33.7133	0.616525	0.580973	0.885406
																			33.7167	0.618645	0.583151	0.887365
																			33.72	0.620763	0.585331	0.888344
																			33.7233	0.622882	0.588236	0.890303
																			33.7267	0.625	0.590414	0.892263
																			33.73	0.627118	0.59332	0.893243
																			33.7333	0.629239	0.595498	0.895201
																			33.7367	0.631357	0.598402	0.89618
																			33.74	0.633475	0.600581	0.898139
																			33.7433	0.636653	0.603486	0.900097
																			33.7467	0.638771	0.605665	0.901077
																			33.75	0.640891	0.608569	0.903035
																			33.7533	0.64301	0.610749	0.904016
																			33.7567	0.645128	0.613653	0.905975
																			33.76	0.647246	0.615831	0.906954
																			33.7633	0.649365	0.61801	0.908913
																			33.7667	0.651483	0.620916	0.909892
																			33.77	0.653601	0.623094	0.91185
																			33.7733	0.656781	0.625272	0.91283
																			33.7767	0.658899	0.628178	0.91479
																			33.78	0.661017	0.630356	0.91577
																			33.7833	0.663135	0.633261	0.916749
																			33.7867	0.665254	0.63544	0.918707
																			33.79	0.667374	0.637619	0.919687
																			33.7933	0.669493	0.640523	0.921645
																			33.7967	0.67267	0.642701	0.922624
																			33.8	0.674788	0.645607	0.924583
																			33.8033	0.676906	0.647785	0.925562
																			33.8067	0.679025	0.649964	0.926543
																			33.81	0.681145	0.652868	0.928502
																			33.8133	0.683263	0.655048	0.929481
																			33.8167	0.685382	0.657226	0.93046
																			33.82	0.6875	0.66013	0.932419
																			33.8233	0.69068	0.66231	0.933398
																			33.8267	0.692798	0.664488	0.934377
																			33.83	0.694916	0.666667	0.936336
																			33.8333	0.697034	0.669571	0.937315
																			33.8367	0.699153	0.671751	0.938297
																			33.84	0.701271	0.673929	0.939276
																			33.8433	0.703391	0.676833	0.941234
																			33.8467	0.70551	0.679013	0.942214
																			33.85	0.707628	0.681191	0.943193
																			33.8533	0.710805	0.684096	0.944172
																			33.8567	0.712924	0.686274	0.946131
																			33.86	0.715042	0.688454	0.94711
																			33.8633	0.717162	0.690632	0.948089
																			33.8667	0.719281	0.693536	0.94907
																			33.87	0.721399	0.695716	0.950048
																			33.8733	0.723517	0.697895	0.951029
																			33.8767	0.725635	0.700073	0.952008
																			33.88	0.728815	0.702977	0.953967
																			33.8833	0.730933	0.705157	0.954946
																			33.8867	0.733052	0.707335	0.955925
																			33.89	0.73517	0.709513	0.956904
																			33.8933	0.737288	0.712419	0.957884
																			33.8967	0.739406	0.714598	0.958863
																			33.9	0.741527	0.716776	0.959842
																			33.9033	0.743645	0.718954	0.960824
																			33.9067	0.745763	0.721134	0.961803
																			33.91	0.748941	0.724038	0.962782
																			33.9133	0.751059	0.726216	0.963761
																			33.9167	0.75318	0.728395	0.964741
																			33.92	0.755298	0.730575	0.96572
																			33.9233	0.757416	0.732753	0.966699
																			33.9267	0.759534	0.734931	0.967678
																			33.93	0.761653	0.737109	0.968658
																			33.9333	0.763771	0.739289	0.968658
																			33.9367	0.765891	0.742193	0.969637
																			33.94	0.769069	0.744372	0.970616
																			33.9433	0.771187	0.74655	0.971595
																			33.9467	0.773305	0.74873	0.972577
																			33.95	0.775424	0.750908	0.973556
																			33.9533	0.777542	0.753086	0.973556
																			33.9567	0.779662	0.755265	0.974535
																			33.96	0.781781	0.757444	0.975514
																			33.9633	0.783899	0.759623	0.976494
																			33.9667	0.786017	0.761801	0.977473
																			33.97	0.788135	0.763979	0.977473
																			33.9733	0.790256	0.766159	0.978452
																			33.9767	0.792374	0.768337	0.979431
																			33.98	0.794493	0.770515	0.980411
																			33.9833	0.796611	0.772695	0.980411
																			33.9867	0.798729	0.774873	0.98139
																			33.99	0.800847	0.777052	0.982369
																			33.9933	0.802966	0.77923	0.982369
																			33.9967	0.805086	0.78141	0.983349
																			34	0.807204	0.783588	0.984328
																			34.0033	0.809323	0.785766	0.984328
																			34.0067	0.811441	0.787945	0.985309
																			34.01	0.813559	0.790124	0.986288
																			34.0133	0.81568	0.792303	0.986288
																			34.0167	0.817798	0.794481	0.987268
																			34.02	0.819916	0.796659	0.987268
																			34.0233	0.822034	0.798839	0.988247
																			34.0267	0.824153	0.800291	0.989226
																			34.03	0.826271	0.802469	0.989226
																			34.0333	0.828391	0.804648	0.990205
																			34.0367	0.83051	0.806827	0.990205
																			34.04	0.832628	0.809006	0.991185
																			34.0433	0.834746	0.811184	0.991185
																			34.0467	0.836865	0.813362	0.992164
																			34.05	0.837924	0.814816	0.992164
																			34.0533	0.840042	0.816994	0.993143
																			34.0567	0.842162	0.819172	0.993143
																			34.06	0.844281	0.821351	0.993143
																			34.0633	0.846399	0.822803	0.994122
																			34.0667	0.848517	0.824983	0.994122
																			34.07	0.850635	0.827161	0.995104
																			34.0733	0.852756	0.829339	0.995104
																			34.0767	0.853815	0.830791	0.995104
																			34.08	0.855933	0.832971	0.996081
																			34.0833	0.858052	0.835149	0.996081
																			34.0867	0.86017	0.836601	0.996081
																			34.09	0.862288	0.83878	0.997062
																			34.0933	0.864406	0.840958	0.997062
																			34.0967	0.865468	0.843138	0.997062
																			34.1	0.867586	0.84459	0.997062
																			34.1033	0.869704	0.846768	0.998041
																			34.1067	0.871823	0.848948	0.998041
																			34.11	0.872882	0.8504	0.998041
																			34.1133	0.875	0.852578	0.998041
																			34.1167	0.877121	0.854031	0.999021
																			34.12	0.879239	0.856209	0.999021
																			34.1233	0.880298	0.857661	0.999021
																			34.1267	0.882416	0.859841	0.999021
																			34.13	0.884534	0.862019	0.999021
																			34.1333	0.885594	0.863471	1
																			34.1367	0.887712	0.86565	1
																			34.14	0.889832	0.867103	1
																			34.1433	0.890891	0.869282	1
																			34.1467	0.89301	0.870734	1
																			34.15	0.895128	0.872186	1
																			34.1533	0.896187	0.874366	1
																			34.1567	0.898305	0.875818	1
																			34.16	0.900424	0.877996	1
																			34.1633	0.901483	0.879448	1
																			34.1667	0.903603	0.881626	1
																			34.17	0.905722	0.883079	1
																			34.1733	0.906781	0.884532	1
																			34.1767	0.908899	0.886711	1
																			34.18	0.909958	0.888163	1
																			34.1833	0.912076	0.889615	1
																			34.1867	0.913135	0.891793	1
																			34.19	0.915254	0.893247	1
																			34.1933	0.916315	0.894699	1
																			34.1967	0.918433	0.896877	1
																			34.2	0.919493	0.89833	1
																			34.2033	0.921611	0.899782	1
																			34.2067	0.92267	0.901235	1
																			34.21	0.924788	0.903414	1
																			34.2133	0.925847	0.904866	1
																			34.2167	0.926909	0.906318	0.999021
																			34.22	0.929027	0.90777	0.999021
																			34.2233	0.930086	0.909224	0.999021
																			34.2267	0.931145	0.911402	0.999021
																			34.23	0.933263	0.912854	0.999021
																			34.2333	0.934323	0.914307	0.999021
																			34.2367	0.935382	0.915759	0.998041
																			34.24	0.9375	0.917211	0.998041
																			34.2433	0.938559	0.918665	0.998041
																			34.2467	0.939618	0.920117	0.998041
																			34.25	0.941739	0.921569	0.997062
																			34.2533	0.942798	0.923021	0.997062
																			34.2567	0.943857	0.924473	0.997062
																			34.26	0.944916	0.925927	0.997062
																			34.2633	0.947034	0.927379	0.996081
																			34.2667	0.948094	0.928831	0.996081
																			34.27	0.949153	0.930283	0.996081
																			34.2733	0.950212	0.931736	0.995104
																			34.2767	0.951271	0.933188	0.995104
																			34.28	0.953391	0.934642	0.995104
																			34.2833	0.954451	0.936094	0.994122
																			34.2867	0.95551	0.937546	0.994122
																			34.29	0.956569	0.938998	0.993143
																			34.2933	0.957628	0.939724	0.993143
																			34.2967	0.958687	0.941176	0.993143
																			34.3	0.959746	0.94263	0.992164
																			34.3033	0.961865	0.944082	0.992164
																			34.3067	0.962924	0.945534	0.991185
																			34.31	0.963983	0.94626	0.991185
																			34.3133	0.965044	0.947713	0.990205
																			34.3167	0.966103	0.949165	0.990205
																			34.32	0.967162	0.949891	0.989226
																			34.3233	0.968222	0.951345	0.989226
																			34.3267	0.969281	0.952797	0.988247
																			34.33	0.969281	0.953523	0.988247
																			34.3333	0.97034	0.954975	0.987268
																			34.3367	0.971399	0.956427	0.987268
																			34.34	0.972458	0.957153	0.986288
																			34.3433	0.973517	0.958605	0.986288
																			34.3467	0.974576	0.959332	0.985309
																			34.35	0.975635	0.960785	0.985309
																			34.3533	0.975635	0.961511	0.984328
																			34.3567	0.976695	0.962963	0.983349
																			34.36	0.977756	0.96369	0.983349
																			34.3633	0.978815	0.965142	0.982369
																			34.3667	0.979874	0.965868	0.982369
																			34.37	0.979874	0.966594	0.98139
																			34.3733	0.980933	0.968046	0.980411
																			34.3767	0.981993	0.968772	0.979431
																			34.38	0.983052	0.9695	0.979431
																			34.3833	0.983052	0.970952	0.978452
																			34.3867	0.984111	0.971678	0.978452
																			34.39	0.98517	0.972404	0.977473
																			34.3933	0.98517	0.97313	0.976494
																			34.3967	0.986229	0.974582	0.976494
																			34.4	0.987288	0.975308	0.975514
																			34.4033	0.987288	0.976035	0.974535
																			34.4067	0.988347	0.976762	0.973556
																			34.41	0.989409	0.978214	0.972577
																			34.4133	0.989409	0.97894	0.972577
																			34.4167	0.990468	0.979667	0.971595
																			34.42	0.990468	0.980393	0.970616
																			34.4233	0.991527	0.981119	0.969637
																			34.4267	0.991527	0.981845	0.969637
																			34.43	0.992586	0.982571	0.968658
																			34.4333	0.992586	0.983297	0.967678
																			34.4367	0.993645	0.984023	0.967678
																			34.44	0.993645	0.984749	0.966699
																			34.4433	0.993645	0.985477	0.96572
																			34.4467	0.994704	0.986203	0.964741
																			34.45	0.994704	0.986929	0.963761
																			34.4533	0.995763	0.987655	0.962782
																			34.4567	0.995763	0.988381	0.961803
																			34.46	0.995763	0.989107	0.961803
																			34.4633	0.996823	0.989107	0.960824
																			34.4667	0.996823	0.989833	0.959842
																			34.47	0.996823	0.990559	0.958863
																			34.4733	0.996823	0.991285	0.957884
																			34.4767	0.997882	0.991285	0.956904
																			34.48	0.997882	0.992012	0.955925
																			34.4833	0.997882	0.992738	0.954946
																			34.4867	0.997882	0.992738	0.953967
																			34.49	0.997882	0.993464	0.952987
																			34.4933	0.998941	0.99419	0.952008
																			34.4967	0.998941	0.99419	0.951029
																			34.5	0.998941	0.994917	0.950048
																			34.5033	0.998941	0.995643	0.950048
																			34.5067	0.998941	0.995643	0.94907
																			34.51	0.998941	0.99637	0.948089
																			34.5133	1	0.99637	0.94711
																			34.5167	1	0.99637	0.946131
																			34.52	1	0.997096	0.945151
																			34.5233	1	0.997096	0.944172
																			34.5267	1	0.997822	0.943193
																			34.53	1	0.997822	0.942214
																			34.5333	1	0.997822	0.941234
																			34.5367	1	0.998548	0.939276
																			34.54	0.998941	0.998548	0.938297
																			34.5433	0.998941	0.998548	0.937315
																			34.5467	0.998941	0.999274	0.936336
																			34.55	0.998941	0.999274	0.935357
																			34.5533	0.998941	0.999274	0.934377
																			34.5567	0.998941	0.999274	0.933398
																			34.56	0.998941	0.999274	0.932419
																			34.5633	0.998941	1	0.93144
																			34.5667	0.998941	1	0.93046
																			34.57	0.997882	1	0.929481
																			34.5733	0.997882	1	0.928502
																			34.5767	0.997882	1	0.927523
																			34.58	0.997882	1	0.926543
																			34.5833	0.996823	1	0.925562
																			34.5867	0.996823	1	0.923604
																			34.59	0.996823	1	0.922624
																			34.5933	0.996823	1	0.921645
																			34.5967	0.995763	1	0.920666
																			34.6	0.995763	1	0.919687
																			34.6033	0.995763	0.999274	0.917728
																			34.6067	0.994704	0.999274	0.916749
																			34.61	0.994704	0.999274	0.91577
																			34.6133	0.994704	0.999274	0.91479
																			34.6167	0.993645	0.999274	0.913809
																			34.62	0.993645	0.999274	0.91283
																			34.6233	0.992586	0.998548	0.910871
																			34.6267	0.992586	0.998548	0.909892
																			34.63	0.992586	0.998548	0.908913
																			34.6333	0.991527	0.997822	0.907933
																			34.6367	0.991527	0.997822	0.906954
																			34.64	0.990468	0.997822	0.904996
																			34.6433	0.990468	0.997096	0.904016
																			34.6467	0.989409	0.997096	0.903035
																			34.65	0.989409	0.997096	0.902056
																			34.6533	0.988347	0.99637	0.900097
																			34.6567	0.987288	0.99637	0.899118
[truncated: 2,803 more rows]

## Sheet: Fig. 3
		Fig. 3c
			Fluorescence intensity (Radiance p s-1cm-2sr-1)
			S-NP/C-NP			D-NP/C-NP
		heart	14.6928	21.0881	25.2558	16.8849	25.5599	31.0933
		liver	125.843	125.32	137.448	181.487	135.691	161.822
		spleen	110.538	87.328	90.5486	144.978	109.744	114.042
		lung	146.936	132.98	97.9776	176.057	91.5945	128.935
		kidney	113.853	64.6715	80.7198	74.8504	66.9663	62.9387
		tumor	275.955	178.772	238.952	753.588	454.254	595.564

## Sheet: Fig. 4
Fig. 4c								Fig. 4e	Grayscale value
	Number of pulmonary metastatic nodules								G1	G2	G3	G4
G1	16	21	17	18	29			MMP-9	31285	28185	25523	16933
G2	13	18	12	9	11			MMP-2	20372	22308	15743	4586
G3	6	9	4	5	7			MMP-3	25660	24741	21092	11087
G4	2	1	3	1	0			GAPDH	28508	24816	27547	30242
Fig. 4d

## Sheet: Fig. 5
	Fig. 5d									Fig. 5e
		μg FITC-labeled NP/g tumor									μg Cy5-labeled NP/g tumor
	Time (h)	Cy5D-NP/FITCC-NP			Cy5S-NP/FITCC-NP					Time (h)	Cy5D-NP/FITCC-NP			Cy5S-NP/FITCC-NP
	0	0	0	0	0	0	0			0	0	0	0	0	0	0
	2	13.0268	25.9986	12.0369	10.8087	17.4395	17.5365			2	9.63175	15.384	9.93063	10.5671	14.2586	15.6199
	4	16.0731	21.7403	25.0666	14.4063	22.0352	24.9782			4	16.0964	15.7675	17.8893	15.4347	19.9429	26.187
	8	17.6819	23.5353	26.2164	19.3583	23.5352	26.2163			8	13.7764	22.1528	19.6458	19.2687	22.1159	24.4038
	12	20.9001	22.7539	26.6275	16.4896	20.9128	18.6486			12	21.5308	19.9156	19.5793	14.4948	20.3585	12.082
	24	18.8222	23.8937	29.8797	10.7748	9.37641	8.86259			24	15.5366	29.5366	28.395	11.0991	7.81099	8.62742
	48	14.8091	16.2298	21.3213	4.63497	5.3503	5.73184			48	9.02408	17.4489	12.7866	7.10083	6.61888	5.19553
	72	11.7347	13.7492	17.3404	5.62777	5.62631	7.21245			72	8.15789	13.2787	7.5846	8.10797	5.27323	3.99462
	96	10.0748	6.00356	14.4022	2.91892	6.92066	5.94306			96	8.4966	4.77116	12.6282	3.37905	5.89281	4.17967
		Area under curve (μg/g/h)									Area under curve (μg/g/h)
		Cy5D-NP/FITCC-NP			Cy5S-NP/FITCC-NP						Cy5D-NP/FITCC-NP			Cy5S-NP/FITCC-NP
	FITC signal	1409	1615	2056	749.5	877.7	905.6			Cy5 signal	1089	1652	1460	865.8	836.4	730.1

## Sheet: Fig. 6
	Fig. 6b / Fig. 6c
	Time (days)	G1						G2						G3						G4						G5						G6
	0	141.985	142.513	121.314	154.686	136.034		127.532	157.436	142.382	126.859	122.011		121.992	131.279	103.975	140.258	124.207		128.215	119.292	114.052	115.653	115.327		96.7941	113.664	106.998	107.379	98.6862		102.127	125.77	119.708	124.805	100.609
	2	364.016	240.55	377.764	264.976	285.84		281.959	277.44	380.295	264.886	170.664		272.6	222.706	164.113	296.681	263.873		250.018	196.735	198.215	242.633	177.466		221.843	193.259	194.9	167.774	192.703		151.827	144.743	174.693	143.947	118.3
	4	578.756	560.978	621.134	576.555	529.461		471.508	429.834	504.692	503.078	433.027		524.153	366.885	459.803	456.023	395.845		310.646	308.136	306.607	295.825	277.904		244.331	271.678	275.059	267.041	325.306		140.439	155.143	146.852	145.365	116.9
	6	613.089	750.296	825.684	709.125	687.124		637.48	684.693	700.185	554.062	524.265		604.707	553.015	536.795	619.53	608.241		423.159	364.11	444.565	449.859	461.727		397.196	476.875	419.82	392.765	439.689		156.672	179.114	148.828	153.12	170.591
	8	908.661	997.751	916.22	894.274	1039.2		814.034	691.193	897.889	826.704	727.403		736.448	665.264	711.456	809.453	678.546		521.488	573.061	543.029	493.458	611.078		609.131	486.756	601.975	519.744	542.128		219.872	236.281	279.019	251.862	174.174
	10	1094.72	1145.38	1393.14	1272.04	1172.07		1091.48	858.49	1349.1	873.349	901.553		851.46	865.729	937.209	924.682	1041.99		692.694	812.56	808.709	616.406	584.142		669.439	663.068	733.33	641.356	623.901		264.32	205.907	297.678	226.572	242.162
	12	1266.26	1478.73	1348.35	1540.83	1299.22		1322.25	1100.26	1483.06	1109.9	1152.74		1222.15	1279.35	1102.49	945.923	1125.91		798.841	762.592	842.301	816.866	997.42		804.447	840.449	940.404	823.195	783.392		337.216	339.091	288.585	250.97	265.194
	14	1808.76	1663.79	1714.13	1704.35	1726.93		1536.64	1175.39	1834.18	1459.09	1419.8		1363.1	1382.1	1070.56	1358.48	1682.95		991.945	1013.5	998.121	1196.87	918.313		790.15	1060.58	1050.52	1111.66	827.954		361.393	334.457	323.219	305.448	184.894
	Fig. 6e	Number of pulmonary metastatic nodules									Fig. 6f
		G1	G2	G3	G4	G5	G6			Days after inoculation		G1	G2	G3	G4	G5	G6
		7	6	6	4	2	0				25	1
		6	5	5	4	2	0				26	1
		6	5	5	3	2	0				28	1
		5	4	4	2	1	0				29	1
		5	3	4	2	1	0				31	1
											32	1
											33	1
											33	1
											24		1
											26		1
											27		1
											30		1
											31		1
											32		1
											32		1
											34		1
											26			1
											26			1
											28			1
											32			1
											33			1
											33			1
											35			1
											36			1
											26				1
											28				1
											33				1
											35				1
											37				1
											38				1
											38				1
											39				1
											28					1
											30					1
											34					1
											34					1
											35					1
											37					1
											39					1
											40					1
											34						1
											36						1
											42						1
											45						1
											48						1
											48						1
											50						0
											50						0

## Sheet: Fig. 7
	Fig. 7a							Fig. 7b							Fig. 7c							Fig. 7d
		% CD8+ T cells in CD3+ cells							% Foxp3 cells in CD4+ T cells							% MHC-II+ CD86+ cells in CD11b+ cells							% CD206+ cells in CD11b+ cells
	G1	25.8	21.6	16.6	18.5	22.6		G1	68.1	53.8	63.3	72.8	66.4		G1	9.27	12.37	8.68	9.18	11.08		G1	44.2	31.9	38	37.1	42.3
	G2	26.3	24.8	23.9	20.8	23.7		G2	62.9	48.9	61.7	56.7	57.8		G2	16.9	17.9	16.4	17.8	10.05		G2	39.2	37.7	42.8	40.8	35.1
	G3	26.5	26.3	20.3	25.2	17.7		G3	57.2	56.8	59.9	46.8	50.9		G3	21.2	17.8	12.5	20.1	23.2		G3	41.4	35.1	44	35	36.9
	G4	33.1	33.6	24.3	29.8	37.9		G4	48.7	41.7	49.8	51.7	58.3		G4	24	17.4	30.6	15.7	15		G4	39.1	31.1	39.3	25.1	36.3
	G5	31.2	39.8	33.9	18.4	37.2		G5	46.6	44.1	41.8	32.9	43.8		G5	14.49	14.4	20.98	22.1	30.9		G5	32.3	41.2	35.8	34.6	28.9
	G6	45.2	56.8	62.9	49.7	64.5		G6	26.8	22.8	27.9	25.9	15.9		G6	42.4	29.1	34	33.2	42.3		G6	24.3	20.6	20.6	20.9	30.5
	Fig. 7f							Fig. 7g							Fig. 7h							Fig. 7i
		Tumor TNF-α (pg/mL)							Tumor INF-γ (pg/mL)							Tumor IL-12p70 (pg/mL)							Tumor IL-10 (pg/mL)
	G1	22.5784	32.6525	23.6774	28.0734	20.5636		G1	22.2081	20.8445	25.0974	12.4085	14.1474		G1	39.532	33.7792	30.2636	29.944	26.4284		G1	295.123	268.009	292.306	234.557	252.868
	G2	28.6228	23.3111	23.8606	40.8948	35.2167		G2	26.0392	22.3394	18.3905	23.1095	14.7		G2	42.728	41.7692	28.9852	30.2636	34.738		G2	264.84	224.697	193.358	231.388	210.612
	G3	50.4194	46.0234	26.608	37.7811	42.3601		G3	16.442	26.5429	22.4383	26.1161	21.851		G3	53.5944	51.0376	43.6868	37.6144	29.944		G3	261.319	188.076	217.655	255.685	279.629
	G4	66.5378	70.5674	68.3694	56.0975	41.8107		G4	28.6567	27.4579	34.049	37.4164	43.0388		G4	44.0064	48.4808	36.0164	29.944	40.8104		G4	179.977	196.527	278.925	283.151	318.012
	G5	83.9384	83.7552	64.7061	58.8449	77.3445		G5	36.8148	25.8862	32.9143	47.2954	39.9229		G5	39.8516	48.8004	41.13	69.894	55.8316		G5	148.989	230.683	176.455	142.651	160.962
	G6	135.407	127.715	129.546	110.314	134.309		G6	57.8756	61.8436	54.7238	64.259	69.8896		G6	100.895	84.9152	98.658	121.989	106.968		G6	51.0971	69.76	55.6748	85.2537	99.3389

## Sheet: Supplementary Fig. 9 
Supplementary Fig. 9
		Size (nm)
	Days	C-NP			D-NP			D-NP/C-NP
	0	75.9	70.4	82.2	84.95	79.15	84.55	68.2	78.6	85.59
	2	84	80.7	81.7	86.8	91.2	84.7	74.6	73.09	83.6
	4	66.25	86.2	76.56	82.7	76.2	78.4	83.69	85.5	71.66
	8	85.35	83.78	88.81	85.82	87.12	84.94	81.38	95.65	83.98
	12	75.37	84.48	86.34	85	78	77.82	67.85	86.11	81.84
	24	76.38	80.96	86.85	85.04	95.25	89.86	87.06	86.99	103.5
	48	89.52	89.7	78.44	84.99	87.92	99.3	85.8	89.8	73.8
	72	84.4	91	92.4	85.35	85.45	76.3	78.6	88.3	95.85
	96	71.7	83.7	82.5	77.5	76.9	85.1	80.98	88.54	97.65

## Sheet: Supplementary Fig. 12
Supplementary Fig. 12
			Size (nm)
		Days	S-NP			S-NP/C-NP
		0	64.1	66.8	69.1	93.81	79.82	85.93
		2	74.1	85.8	78.5	90.41	76.58	70.39
		4	79.8	83.9	70.8	92.38	94.72	80.59
		8	85.3	81.04	81.64	78.66	82.49	87.16
		12	70.09	79.55	69.62	73.54	82.1	88.5
		24	84.53	94.67	85.75	105.23	93.62	84.56
		48	89	81.78	89.04	93.6	83.71	93.87
		72	83.5	76	78.1	100.74	81.3	86.2
		96	90.1	88	79.9	94.41	84.64	81.75

## Sheet: Supplementary Fig. 14
Supplementary Fig. 14a									Supplementary Fig. 14b								Supplementary Fig. 14c								Supplementary Fig. 14d
	Plasma								Heart								Liver								Spleen
		% of injected dose								% of injected dose / g tissue								% of injected dose / g tissue								% of injected dose / g tissue
	Time (h)	D-NP/C-NP			S-NP/C-NP				Time (h)	D-NP/C-NP			S-NP/C-NP				Time (h)	D-NP/C-NP			S-NP/C-NP				Time (h)	D-NP/C-NP			S-NP/C-NP
	6	15.3625	12.255	17.115	13.585	17.845	20.1575		6	3.43495	2.02839	3.1103	2.96858	3.04317	1.88251		6	10.3469	13.0794	7.92849	10.044	11.2528	14.2199		6	3.59718	3.62902	2.61055	4.34124	6.075	4.34678
	12	12.755	8.655	9.0225	12.59	9.65	15.655		12	3.24312	3.24852	4.11483	2.63905	3.46264	3.49523		12	14.706	13.9874	10.4081	15.3326	11.6102	15.803		12	3.24364	4.51433	3.31327	5.49597	5.67539	4.39689
	24	5.8975	6.5025	4.08	7.965	6.3625	4.825		24	4.26429	2.20337	3.12567	2.20077	2.15731	3.52575		24	17.6395	12.7604	14.18	20.9012	16.3368	13.3599		24	3.60061	3.70131	5.11187	6.76701	4.81737	3.92848
	48	2.3625	1.8125	1.265	3.215	1.2575	1.655		48	1.73664	2.83196	1.58409	2.99805	2.74727	1.80171		48	15.7663	12.9333	13.9002	16.9844	18.5933	13.3477		48	1.99585	3.35172	2.19111	4.98911	2.81032	2.98492
	96	0.3225	0.5225	0.3225	0.455	0.225	0.155		96	0.853697	0.557036	0.200828	0.452128	0.749468	0.419941		96	0.38534	1.41937	0.682861	1.75232	1.93599	2.2927		96	0.566036	0.385619	0.511561	1.01324	0.910267	0.635071
	Supplementary Fig. 14e								Supplementary Fig. 14f								Supplementary Fig. 14g
	Lung								Kidney								Tumor
		% of injected dose / g tissue								% of injected dose / g tissue								% of injected dose / g tissue
	Time (h)	D-NP/C-NP			S-NP/C-NP				Time (h)	D-NP/C-NP			S-NP/C-NP				Time (h)	D-NP/C-NP			S-NP/C-NP
	6	2.72511	1.67274	1.77632	2.3416	2.07164	3.67196		6	13.8409	17.6573	14.2125	12.4702	16.8884	13.0767		6	1.63067	2.09477	1.77563	1.8464	1.69145	1.11232
	12	3.93882	1.94564	2.52752	2.5189	2.80551	4.3631		12	16.102	18.9945	17.7531	12.3364	15.8433	17.2718		12	2.027	2.86423	2.37946	1.61753	2.33817	2.21341
	24	3.79759	2.17742	2.56641	2.36066	3.70123	1.71886		24	16.4427	12.8408	12.1207	16.2401	16.9144	13.2778		24	2.65993	2.01793	2.5669	2.44846	1.80054	1.51466
	48	2.08506	1.2333	1.95207	2.38281	1.48532	2.6102		48	13.0915	11.6687	9.45661	9.13174	9.42618	11.0459		48	2.01257	1.95428	2.48243	1.29735	1.52319	0.920267
	96	1.16396	0.463881	0.768825	0.690147	0.642097	0.445264		96	0.661614	0.41882	0.674487	0.49339	0.529668	0.332716		96	1.35945	1.48331	1.84954	0.881126	0.502787	0.308074

## Sheet: Supplementary Fig. 15
	Supplementary Fig. 15a									Supplementary Fig. 15b
		Cy5S-NP/Cy5C-NP			Cy5D-NP/Cy5C-NP						Cy5S-NP/Cy5C-NP			Cy5D-NP/Cy5C-NP
	Heart	5.36047	7.27707	8.35668	6.94779	5.17451	6.34799			Heart	4.63047	4.78467	4.54422	2.05216	3.19866	3.63401
	Liver	151.348	118.912	170.477	137.467	149.37	118.518			Liver	7.84264	5.77216	6.71428	7.91264	6.22432	11.4342
	Spleen	26.6524	43.1921	36.2336	30.2989	49.7849	21.9189			Spleen	5.17965	4.6116	6.84166	3.19684	5.51281	4.14058
	Lung	13.1369	15.5761	12.9969	15.613	10.1837	6.06966			Lung	6.17551	4.97011	8.48936	3.16186	5.80234	3.69605
	Kidney	97.4278	80.3534	67.383	81.9425	65.6788	55.4082			Kidney	4.36663	4.98322	5.2922	4.18418	5.0114	2.2995
	Supplementary Fig. 15c
		Cy5S-NP/Cy5C-NP			Cy5D-NP/Cy5C-NP
	48 h	14.6763	12.9668	14.5247	32.6781	39.4836	35.8491
	96 h	7.2569	9.66787	6.45811	18.3448	24.2687	29.7489

[truncated: 11 more sheets: Supplementary Fig. 16, Supplementary Fig. 17, Supplementary Fig. 19, Supplementary Fig. 20, Supplementary Fig. 21, Supplementary Fig. 22, Supplementary Fig. 23, Supplementary Fig. 24, Supplementary Fig. 27, Supplementary Fig. 30, Supplementary Fig. 32]
